# Supplementary material for: Modern anthropogenic drought in Central Brazil unprecedented during last 700 years
Source: Nat Commun. 2024 Feb 26;15:1728. doi: 10.1038/s41467-024-45469-8 (PMC11258244; doi:10.1038/s41467-024-45469-8)
Supplement: Supplementary file 4 — Supplementary Data 1 [file 41467_2024_45469_MOESM4_ESM.xlsx]

## Sheet: Onca2 and Onça4 record
Onça 2 speleothem annual isotope record						Onça2 speleothem Trace Elements - Annual Resolution									Onça 4 speleothem annual isotope record					Fig 12 - Onça 2 - Annual Series - Iscam output				Fig 12 - Onça 4 - Annual Series - Iscam output				Onça 2-4
Layer	Depth	Year	δ13C	δ18O		Depth	Year	Mg/Ca	Mg/Ca	Sr/Ca	Sr/Ca	Ba/Ca	Ba/Ca		Depth	Year	δ13C	δ18O		Year	Depth	δ18O		Year	Depth	δ18O		Year	δ18O
#	mm	(CE)	‰, VPDB	‰, VPDB		mm	CE	mol/mol	z-score	mol/mol	z-score	mol/mol	z-score		mm	(CE)	‰, VPDB	‰, VPDB		CE	mm	z-score		CE	mm	z-score		CE	z-score
0.333333	0.2	2016	-4.12499	-4.14682		0.307239	2016	0.536595	1.76553	0.0326481	1.81874	0.00550886	2.94629		0.3	1858	-4.17239	-4.67606		2016	0.3	1.87		1856	1.4	0.77		2016	2.045
2	0.7	2015	-4.61995	-4.29449		0.825542	2015	0.561189	2.02241	0.0256682	0.68939	0.00408501	0.989435		0.65	1857	-4.18083	-5.46966		2015	0.7	1.55		1855	1.6	-0.32		2015	1.225
2.66667	1.2	2014	-5.49277	-4.74121		1.35439	2014	0.451382	0.87548	0.0247391	0.539058	0.00396729	0.827645		0.9	1856	-3.79883	-4.43719		2014	1.2	0.51		1854	1.8	-0.735		2014	0.316667
3.66667	1.8	2013	-5.22734	-4.51867		1.89379	2013	0.529864	1.69523	0.0253087	0.631218	0.00404336	0.932203		1.23333	1855	-3.90814	-4.49529		2013	1.9	1.125		1853	2.1	-0.66		2013	1.205
4.33333	2.4	2012	-5.29166	-4.20961		2.44143	2012	0.532187	1.71949	0.0218142	0.0658166	0.00323447	-0.179487		1.65	1854	-4.94193	-5.0875		2012	2.6	1.5		1852	2.3	-0.85		2012	1.29
5.75	3.1	2011	-5.26049	-4.47444		2.98788	2011	0.528446	1.68041	0.0240111	0.421276	0.00365338	0.396227		1.9	1853	-4.88409	-5.06722		2011	3.2	1.27333		1851	2.6	-0.535		2011	1.12333
6.5	3.7	2010	-4.67033	-4.04165		3.51908	2010	0.549309	1.89833	0.0256338	0.683817	0.00368618	0.441315		2.2	1852	-5.28214	-5.16919		2010	3.7	2.135		1850	2.9	-0.465		2010	1.525
7.66667	4.2	2009	-4.44225	-4.28237		4.02331	2009	0.618409	2.62007	0.0293643	1.28742	0.00485671	2.05001		2.5	1851	-5.25896	-5.12791		2009	4.2	1.57333		1849	3.2	-0.8		2009	1.64667
8.5	4.7	2008	-4.60609	-4.30646		4.49823	2008	0.536378	1.76326	0.0245963	0.515953	0.00386507	0.687168		2.75	1850	-4.97884	-4.99137		2008	4.7	1.515		1848	3.4	-0.12		2008	2.04
9.5	5.1	2007	-4.32492	-4.14109		4.95205	2007	0.599614	2.42376	0.0314761	1.6291	0.00509615	2.37908		3.1	1849	-4.67152	-5.09101		2007	5.1	1.9		1847	3.7	0.475		2007	2.065
10.5	5.425	2006	-4.83038	-4.31191		5.39178	2006	0.448653	0.846976	0.0289338	1.21777	0.00471666	1.85753		3.4	1848	-4.64763	-4.80959		2006	5.425	1.505		1846	4	0.15		2006	1.88
11.6667	5.8	2005	-4.72101	-4.45999		5.82447	2005	0.446625	0.825789	0.0272092	0.938719	0.00444998	1.49103		3.6	1847	-4.11355	-4.41147		2005	5.8	1.16		1845	4.2	0.16		2005	1.8
12.75	6.2875	2004	-4.68738	-4.46112		6.25601	2004	0.535509	1.75419	0.0280353	1.07239	0.00458434	1.67568		3.9	1846	-3.89921	-4.59752		2004	6.2875	1.1575		1844	4.45	-0.28		2004	1.53
13.75	6.7	2003	-4.61325	-4.42009		6.68754	2003	0.552338	1.92996	0.0276185	1.00495	0.00452573	1.59514		4.2	1845	-3.94809	-4.64957		2003	6.75	1.376		1843	4.75	-0.365		2003	1.07
14.6	7.15	2002	-4.56235	-4.32102		7.12025	2002	0.471293	1.08345	0.0269686	0.899791	0.00428204	1.26022		4.45	1844	-4.22258	-4.90089		2002	7.2	1.39		1842	5	-0.63		2002	1.28
15.6667	7.55	2001	-4.83533	-4.58798		7.55647	2001	0.497624	1.35848	0.0280157	1.06921	0.00439201	1.41135		4.83333	1843	-4.70097	-4.99825		2001	7.55	0.866667		1841	5.3	-0.9		2001	0.443333
16.75	7.9	2000	-4.8828	-4.52496		7.99854	2000	0.509935	1.48707	0.0286839	1.17733	0.0046037	1.70229		5.2	1842	-5.14359	-5.08592		2000	7.9	1.0125		1840	5.6	-0.25		2000	0.6775
17.6	8.35	1999	-4.94871	-4.62484		8.44764	1999	0.455617	0.919717	0.0271309	0.926049	0.00426007	1.23003		5.5	1841	-4.67388	-5.15058		1999	8.35	0.78		1839	5.8	-0.82		1999	0.74
18.8	8.85	1998	-5.04517	-4.46583		8.90965	1998	0.48615	1.23863	0.0291035	1.24522	0.00465213	1.76885		5.9	1840	-5.57518	-5.28387		1998	8.85	1.148		1838	6.1	-1.37333		1998	1.222
19.6667	9.4	1997	-4.83963	-4.47484		9.39862	1997	0.47171	1.0878	0.0275182	0.988713	0.00451029	1.57392		6.25	1839	-5.63996	-5.68588		1997	9.4	1.12833		1837	6.35	-1.83		1997	1.57167
20.6	9.95	1996	-4.78831	-4.42158		9.93217	1996	0.470225	1.0723	0.0265094	0.825502	0.00429235	1.27439		6.65	1838	-5.82988	-5.70013		1996	10	1.35833		1836	6.7	-1.616		1996	1.67833
21.6667	10.5	1995	-4.91753	-4.45309		10.5337	1995	0.505842	1.44431	0.026482	0.821063	0.00426531	1.23723		7.1	1837	-5.18467	-5.28986		1995	10.55	1.036		1835	7.2	-0.87		1995	1.202
22.8	11.05	1994	-5.18048	-4.45057		11.2126	1994	0.47063	1.07653	0.0267472	0.863976	0.00417015	1.10645		7.5	1836	-5.35686	-5.22222		1994	11.15	1.07286		1834	7.63333	-0.883333		1994	0.672857
23.75	11.7	1993	-5.42706	-4.6252		11.9455	1993	0.529638	1.69286	0.0210302	-0.0610323	0.00329273	-0.0994229		8	1835	-5.29728	-5.29986		1993	12.3	0.76125		1833	8.16667	-1.05		1993	0.315625
24.7273	12.65	1992	-5.38286	-4.61572		12.6948	1992	0.446805	0.827673	0.017693	-0.600997	0.00268934	-0.928683		8.5	1834	-5.14151	-5.37011		1992	13.65	0.875455		1832	8.725	-1.29		1992	1.10909
25.75	13.6	1991	-5.50004	-4.57156		13.4418	1991	0.337012	-0.319108	0.0228112	0.227131	0.0036784	0.430613		9	1833	-4.86538	-5.32046		1991	14.7	1.47		1831	9.175	-0.3275		1991	1.729
26.7143	14.35	1990	-5.23568	-4.47727		14.19	1990	0.354598	-0.135424	0.0191304	-0.368431	0.00336361	-0.00200399		9.53333	1832	-4.03168	-4.67689		1990	15.6	0.96625		1830	9.7	-0.0833333		1990	0.67125
27.7143	15.05	1989	-5.10373	-4.32831		14.9358	1989	0.363797	-0.0393446	0.0209068	-0.0810114	0.00420323	1.15191		10.0667	1831	-4.11025	-4.56705		1989	16.35	1.46714		1829	10.2333	0.2		1989	0.701429
28.7143	15.75	1988	-5.1152	-4.59303		15.6616	1988	0.309575	-0.605686	0.021322	-0.0138228	0.00362257	0.353889		10.5333	1830	-4.49393	-4.7886		1988	17.1	2.04		1828	10.7	-0.12		1988	1.69
29.6667	16.4	1987	-5.25625	-4.26289		16.3926	1987	0.461366	0.979762	0.0239579	0.412665	0.00406597	0.963275		11	1829	-4.31818	-4.71187		1987	18.3	0.934375		1827	11.2667	0.253333		1987	-0.05
30.8	16.95	1986	-4.79655	-4.03194		17.1537	1986	0.395423	0.290994	0.0240767	0.431882	0.00408231	0.985731		11.4333	1828	-4.23706	-4.64637		1986	19.75	0.133846		1826	11.7667	-0.0833333		1986	-0.617692
31.7143	17.55	1985	-5.01463	-4.41918		17.9288	1985	0.425292	0.602968	0.0219618	0.0896918	0.00381495	0.618278		11.9333	1827	-4.92517	-4.93366		1985	20.65	0.128		1825	12.2	-1.09		1985	0.272
32.7	18.4	1984	-5.22878	-4.52579		18.7133	1984	0.396293	0.300076	0.0186349	-0.448597	0.00313893	-0.310798		12.525	1826	-5.00577	-5.16104		1984	21.45	-0.106364		1824	12.7	-0.542		1984	0.498182
33.7	19.4	1983	-5.54467	-4.7313		19.5071	1983	0.442661	0.784389	0.0201874	-0.1974	0.00348562	0.165675		12.95	1825	-4.56583	-4.9341		1983	22.6	-0.32		1823	13.2	-0.218		1983	-0.595
34.7143	20.25	1982	-5.88747	-5.15453		20.3057	1982	0.354829	-0.133015	0.0202472	-0.187734	0.00335288	-0.0167633		13.4	1824	-4.60014	-4.872		1982	23.55	-0.488571		1822	13.7	-0.662		1982	-1.00571
35.8571	20.95	1981	-5.87491	-4.87853		21.1055	1981	0.371157	0.0375297	0.0204084	-0.161647	0.0035765	0.290575		13.9	1823	-4.98114	-5.33503		1981	24.35	0.0244444		1821	14.15	-1.1175		1981	-0.402222
36.75	21.9	1980	-5.93554	-5.03761		21.9052	1980	0.346854	-0.216305	0.0182927	-0.503964	0.00312994	-0.323159		14.35	1822	-4.0102	-4.09095		1980	25.1	0.353333		1820	14.7	-0.92		1980	-0.0266667
37.7273	23.05	1979	-5.89584	-5.06577		22.7014	1979	0.352243	-0.160018	0.0158357	-0.901516	0.00260013	-1.05129		14.8	1821	-4.57072	-5.12877		1979	25.7	0.488333		1819	15.15	-0.3525		1979	0.103333
38.75	24	1978	-5.7228	-5.13694		23.4906	1978	0.309516	-0.606308	0.0169458	-0.7219	0.00286271	-0.690411		15.25	1820	-4.24704	-4.84881		1978	26.3	1.04667		1818	15.55	0.5275		1978	0.718333
39.625	24.8	1977	-5.65342	-4.84117		24.2739	1977	0.363314	-0.0443843	0.0164452	-0.80289	0.0027864	-0.795294		15.7	1819	-3.74265	-4.32392		1977	26.9	1.11		1817	15.9	1.04		1977	1.18167
40.6667	25.5	1976	-5.60334	-4.73211		25.0514	1976	0.331975	-0.37172	0.0150766	-1.02434	0.00234586	-1.40075		16.15	1818	-3.59395	-4.13758		1976	27.5	1.14167		1816	16.25	1.035		1976	1.25833
41.6667	26.1	1975	-5.36863	-4.60016		25.8195	1975	0.284928	-0.863125	0.0157204	-0.920169	0.00233806	-1.41147		16.55	1817	-4.03071	-4.50553		1975	28.05	0.806		1815	16.65	0.3125		1975	0.202
42.6667	26.7	1974	-5.40675	-4.52712		26.5746	1974	0.325053	-0.444017	0.0223932	0.1595	0.00379899	0.596346		17	1816	-4.00685	-4.5159		1974	28.7	-0.12125		1814	17	0.14		1974	-0.205
43.6667	27.3	1973	-5.62224	-4.48979		27.3181	1973	0.283938	-0.873467	0.0209019	-0.0817959	0.00340136	0.0498752		17.4	1815	-4.14925	-4.7582		1973	29.4	0.0933333		1813	17.35	0.225		1973	-0.381667
44.6667	27.9	1972	-5.69428	-4.48814		28.051	1972	0.376989	0.0984447	0.0249447	0.572321	0.0042253	1.18224		17.8	1814	-4.35135	-4.70019		1972	30.05	0.0414286		1812	17.7	0.32		1972	-0.155714
45.75	28.6	1971	-6.01995	-4.99631		28.7757	1971	0.329902	-0.393374	0.0213535	-0.00872247	0.00364291	0.381849		18.3	1813	-4.76483	-4.86078		1971	30.7167	0.0233333		1811	18	-0.355		1971	-0.57
46.7143	29.35	1970	-6.04345	-4.97154		29.5004	1970	0.339477	-0.293358	0.0211784	-0.0370587	0.00367668	0.428252		18.7	1812	-4.97222	-5.07012		1970	31.45	0.0133333		1810	18.4	-0.045		1970	-0.58
47.8333	30	1969	-6.30449	-5.10598		30.2368	1969	0.315651	-0.542227	0.0169165	-0.726639	0.0029431	-0.579935		19.1	1811	-4.46472	-4.58443		1969	32.15	-0.3775		1809	18.7	-0.58		1969	0.1375
48.7143	30.6643	1968	-5.94764	-4.81004		30.999	1968	0.325018	-0.444388	0.0153513	-0.979891	0.00252927	-1.14868		19.5	1810	-4.72774	-4.90608		1968	32.95	-0.7275		1808	19.1	0.28		1968	-0.425
50	31.45	1967	-5.85636	-4.95499		31.7929	1967	0.364486	-0.0321401	0.017171	-0.685456	0.00291739	-0.615267		19.9333	1809	-4.49592	-4.70581		1967	33.85	-0.5		1807	19.5	-0.29		1967	-0.402
50.75	32.15	1966	-5.81922	-5.12283		32.6149	1966	0.306408	-0.638768	0.0179766	-0.555111	0.00323054	-0.184897		20.4	1808	-5.08024	-5.19159		1966	34.85	-0.104		1806	19.85	0.265		1966	-0.52
51.8	33.05	1965	-5.92459	-5.19035		33.4568	1965	0.349801	-0.185523	0.012302	-1.47326	0.00193138	-1.97037		20.8	1807	-5.001	-5.06743		1965	35.95	-0.883333		1805	20.2	-0.665		1965	-0.728333
52.8	34.05	1964	-5.7177	-5.08747		34.3105	1964	0.320199	-0.494719	0.0137907	-1.23239	0.00216589	-1.64808		21.2333	1806	-5.00611	-5.02022		1964	36.95	-0.4325		1804	20.6	-0.585		1964	-0.735
53.8	35.05	1963	-5.90107	-5.13752		35.1701	1963	0.320308	-0.493581	0.015902	-0.890776	0.00278156	-0.801945		21.7	1805	-5.26259	-5.16407		1963	37.75	0.0125		1803	20.9	-0.58		1963	0.1475
54.6667	36.15	1962	-5.80786	-5.33679		36.032	1962	0.306149	-0.641476	0.0191415	-0.366629	0.00330185	-0.0868967		22.0333	1804	-4.91393	-4.97154		1962	38.45	-1.43667		1802	21.2333	-0.49		1962	-1.05667
55.75	37.15	1961	-5.6856	-5.18154		36.8986	1961	0.267758	-1.04246	0.0164767	-0.797794	0.0027684	-0.820034		22.4	1803	-4.99508	-4.96484		1961	39.25	-0.924		1801	21.65	-0.785		1961	-1.062
56.75	37.95	1960	-5.72419	-5.03319		37.7711	1960	0.233389	-1.40145	0.0179843	-0.553865	0.00306222	-0.416225		22.8	1802	-4.87937	-4.90974		1960	40.15	-0.325		1800	21.9	-0.416667		1960	-0.675
58	38.75	1959	-5.93744	-5.46886		38.647	1959	0.306695	-0.63577	0.0214625	0.0089113	0.00371512	0.481076		23.1	1801	-5.0004	-4.99862		1959	41.05	-0.5		1799	22.25	-0.325		1959	-1.046
58.75	39.55	1958	-5.7507	-5.21214		39.5266	1958	0.304035	-0.663553	0.0188537	-0.413203	0.00338575	0.0284144		23.5667	1800	-5.63144	-5.37161		1958	41.95	-0.2925		1798	22.6	-0.595		1958	-0.235
59.8	40.45	1957	-5.72808	-5.03446		40.4072	1957	0.319528	-0.501728	0.0157462	-0.915989	0.0027024	-0.910739		23.95	1799	-5.78096	-5.34284		1957	42.65	-0.33		1797	23.0333	-0.356667		1957	-0.0466667
60.8	41.45	1956	-5.7912	-5.41875		41.2879	1956	0.28952	-0.81516	0.0191761	-0.361032	0.00312643	-0.327972		24.25	1798	-6.00193	-5.53527		1956	43.55	-0.126667		1796	23.4	-1.1		1956	-0.376667
62	42.25	1955	-6.15597	-4.99862		42.1686	1955	0.299788	-0.707911	0.0179222	-0.563916	0.00288682	-0.657282		24.65	1797	-5.49079	-5.02873		1955	44.45	-1.63333		1795	23.7333	-1.05		1955	-1.57
62.8	43.05	1954	-6.27886	-4.9955		43.0492	1954	0.335438	-0.335551	0.0206194	-0.127514	0.00373238	0.504805		25.05	1796	-5.38568	-4.81322		1954	45.45	-1.32571		1794	24.1	-1.24667		1954	-1.5
63.75	43.95	1953	-6.42875	-5.14935		43.9299	1953	0.290646	-0.8034	0.0161795	-0.845876	0.00278052	-0.803375		25.4	1795	-5.86411	-5.05164		1953	46.55	-0.79		1793	24.45	-1.185		1953	-1.085
64.8333	44.95	1952	-6.50526	-5.60422		44.8059	1952	0.290228	-0.807764	0.0168329	-0.740157	0.00291919	-0.612796		25.8	1794	-5.8404	-5.17695		1952	47.25	-0.64		1792	24.8	-0.2		1952	-0.893333
65.8333	46.15	1951	-6.33383	-5.40772		45.6748	1951	0.267342	-1.04681	0.0156795	-0.926781	0.00291258	-0.62188		26.2	1793	-6.02034	-5.11981		1951	47.95	-1.3725		1791	25.15	-0.26		1951	-1.1875
67	47.05	1950	-5.85176	-5.26043		46.532	1950	0.274205	-0.97512	0.0127889	-1.39448	0.00201604	-1.85403		26.6	1792	-6.53855	-5.63762		1950	48.55	-1.095		1790	25.6	-0.39		1950	-1.32
67.75	47.75	1949	-6.43532	-5.52553		47.3728	1949	0.267107	-1.04927	0.0191058	-0.372402	0.0033738	0.0119892		27.0667	1791	-5.70857	-4.74226		1949	49.05	-0.52		1789	25.9	-1.06		1949	-0.64
69	48.35	1948	-6.34208	-5.36496		48.1924	1948	0.314775	-0.551373	0.0152234	-1.00058	0.00251881	-1.16306		27.5667	1790	-5.42654	-4.64384		1948	49.75	-0.3875		1788	26.2	-0.67		1948	-0.4025
69.6667	48.85	1947	-6.03216	-5.34272		48.9887	1947	0.240379	-1.32843	0.0193739	-0.329023	0.00323824	-0.174314		27.95	1789	-4.93096	-4.74707		1947	50.55	-0.605		1787	26.6	-1.58667		1947	-0.575
71	49.45	1946	-5.95929	-5.10683		49.7767	1946	0.229995	-1.4369	0.0169886	-0.714971	0.00275682	-0.835952		28.3667	1788	-3.79246	-4.00922		1946	51.35	-0.1025		1786	27	0.025		1946	-0.495
71.8	50.25	1945	-6.16684	-5.20085		50.5823	1945	0.269545	-1.0238	0.0194599	-0.315119	0.00329191	-0.100552		28.8	1787	-3.71908	-3.97485		1945	52.25	-0.822		1785	27.3	0.235		1945	-1.024
73	51.15	1944	-6.03616	-5.01334		51.4278	1944	0.247217	-1.25701	0.0181469	-0.527564	0.00302204	-0.47144		29.15	1786	-3.85722	-4.05575		1944	53.35	-0.646667		1784	27.7	-0.32		1944	-0.671667
74	51.95	1943	-6.25005	-5.15908		52.3225	1943	0.253076	-1.19582	0.019932	-0.238736	0.00351027	0.19955		29.55	1785	-3.91776	-4.1771		1943	54.75	-0.01625		1783	28	0.313333		1943	-0.5125
74.8	52.85	1942	-6.55789	-5.42654		53.2676	1942	0.317808	-0.519694	0.0158411	-0.900637	0.00284959	-0.708449		30	1784	-3.82012	-4.04255		1942	56.25	-0.208571		1782	28.3667	1.29667		1942	-0.62
75.8571	54.05	1941	-5.83943	-4.97481		54.2573	1941	0.294697	-0.761088	0.0154637	-0.961699	0.00274306	-0.854856		30.5	1783	-3.86714	-4.09076		1941	57.55	-1.075		1781	28.8	1.36		1941	-0.57
76.8333	55.35	1940	-5.88121	-5.00507		55.2787	1940	0.394119	0.277372	0.0203507	-0.170989	0.00350067	0.18636		30.85	1782	-3.94353	-4.09954		1940	58.65	-0.994		1780	29.1	1.17333		1940	-0.492
77.8333	56.55	1939	-5.93008	-5.15953		56.3212	1939	0.35489	-0.132372	0.0219423	0.0865359	0.00392339	0.76732		31.2	1781	-4.1631	-4.08427		1939	59.55	-1.5075		1779	29.45	1.0775		1939	-0.6
78.8	57.65	1938	-6.26293	-5.44297		57.3754	1938	0.335701	-0.3328	0.0174617	-0.638423	0.00299985	-0.501946		31.6	1780	-3.97386	-4.03231		1938	60.35	-0.4325		1778	29.75	0.985		1938	-1.16
79.8	58.65	1937	-6.20533	-5.38972		58.4237	1937	0.332888	-0.362181	0.0181737	-0.523218	0.00317875	-0.256074		32	1779	-3.88051	-4.02498		1937	61.15	-0.4725		1777	30.1	1.4		1937	-0.5175
80.8	59.65	1936	-5.88837	-5.37714		59.451	1936	0.367878	0.00328565	0.0153562	-0.979095	0.00245424	-1.25179		32.4333	1778	-4.00345	-3.90798		1936	62.05	-0.936		1776	30.55	1.0925		1936	-0.196
82	60.55	1935	-5.91496	-5.38805		60.4571	1935	0.313186	-0.567965	0.014614	-1.09919	0.00237933	-1.35475		32.8	1777	-4.06021	-3.79651		1935	62.85	-1.42333		1775	30.95	1.185		1935	-1.18333
83	61.45	1934	-5.91595	-5.34839		61.4479	1934	0.339898	-0.28897	0.0187374	-0.432008	0.00326713	-0.134601		33.2	1776	-4.28813	-4.17238		1934	63.75	-1.45167		1774	31.3333	1.25333		1934	-1.50167
84	62.35	1933	-5.75768	-5.18766		62.4318	1933	0.335621	-0.333636	0.0190608	-0.379684	0.00334427	-0.0285956		33.6667	1775	-4.42452	-4.00006		1933	64.85	-1.258		1773	31.8	1.175		1933	-1.298
84.8	63.25	1932	-6.45758	-5.58894		63.418	1932	0.341616	-0.271025	0.0191337	-0.367895	0.00332255	-0.0584479		34.05	1774	-4.56795	-4.01718		1932	65.85	-1.43		1772	32.2	1.51		1932	-1.72
85.8333	64.35	1931	-6.25761	-5.5723		64.4089	1931	0.271022	-1.00838	0.0144153	-1.13133	0.00251058	-1.17436		34.4	1773	-4.40958	-4.14847		1931	66.95	-0.871667		1771	32.5667	1.47		1931	-1.25833
86.8	65.45	1930	-6.1772	-5.42693		65.4044	1930	0.277258	-0.943237	0.016313	-0.824287	0.00285953	-0.694781		34.8	1772	-4.0071	-4.40141		1930	67.95	-0.8125		1770	33	1.235		1930	-0.695
87.8333	66.55	1929	-6.14842	-5.52872		66.4035	1929	0.320042	-0.496361	0.0173909	-0.649878	0.00303975	-0.447098		35.2	1771	-3.96922	-4.44918		1929	68.65	-0.786667		1769	33.4	1.195		1929	-0.366667
88.8	67.65	1928	-6.22261	-5.31803		67.3909	1928	0.290421	-0.805747	0.0171556	-0.687951	0.0028386	-0.723546		35.55	1770	-4.38295	-4.27828		1928	69.35	-0.8825		1768	33.8333	1.32333		1928	-0.67
89.75	68.55	1927	-5.95164	-5.27657		68.329	1927	0.307452	-0.627866	0.0208775	-0.0857514	0.00359114	0.310698		35.9	1769	-4.69787	-4.50177		1927	70.05	-1.27667		1767	34.2	1.38		1927	-1.19
91	69.25	1926	-5.99296	-5.42215		69.1932	1926	0.281372	-0.900262	0.0192296	-0.352379	0.00309997	-0.364345		36.3	1768	-4.61036	-4.4404		1926	70.65	-1.01667		1766	34.6	0.67		1926	-1.17
92	69.85	1925	-5.86652	-5.39937		69.9977	1925	0.306107	-0.641914	0.0219626	0.089831	0.00287105	-0.67895		36.6	1767	-4.03242	-4.3618		1925	71.35	-0.7025		1765	35	0.73		1925	-1.0775
92.75	70.55	1924	-5.90229	-5.40831		70.7599	1924	0.257081	-1.15399	0.0226133	0.195113	0.00286635	-0.685414		36.9	1766	-2.98653	-3.62936		1924	72.05	0.183333		1764	35.4667	0.61		1924	-0.386667
93.75	71.35	1923	-5.75901	-5.2642		71.4635	1923	0.308705	-0.614777	0.0218724	0.0752226	0.00262973	-1.01061		37.2	1765	-3.20764	-3.7745		1923	72.65	-0.483333		1763	35.9	0.43		1923	-0.263333
95	72.05	1922	-5.88227	-4.8823		72.0791	1922	0.264681	-1.0746	0.0245118	0.502282	0.00244148	-1.26933		37.6	1764	-3.28111	-3.90203		1922	73.05	0.1		1762	36.3667	0.433333		1922	-0.51
95.6667	72.65	1921	-6.19783	-5.16909		72.6056	1921	0.292539	-0.783629	0.0265366	0.829904	0.00249494	-1.19585		37.9	1763	-3.27042	-3.79979		1921	73.35	-1.425		1761	36.8	1.545		1921	-1.02
97	73.15	1920	-5.92834	-5.2035		73.0688	1920	0.277254	-0.94328	0.0298118	1.35983	0.00255318	-1.11581		38.25	1762	-3.53916	-4.02883		1920	73.75	-0.68		1760	37.2	1.715		1920	-0.795
98	73.55	1919	-6.09939	-5.48636		73.5003	1919	0.459828	0.963696	0.0508664	4.76647	0.00257291	-1.0887		38.6	1761	-4.07998	-4.43055		1919	74.15	-0.865		1759	37.6	1.49		1919	-0.67
99	73.95	1918	-6.16097	-5.13493		73.9225	1918	0.426343	0.613945	0.0503417	4.68158	0.00288074	-0.665641		38.95	1760	-3.80248	-4.05407		1918	74.55	-0.19		1758	38	1.476		1918	-0.53
100	74.35	1917	-6.27352	-5.27614		74.3517	1917	0.247344	-1.25568	0.0204753	-0.150822	0.00310912	-0.351773		39.3	1759	-4.0415	-4.18582		1917	74.95	-0.905		1757	38.45	0.905		1917	-1.155
101	74.75	1916	-5.85407	-5.1042		74.8067	1916	0.301316	-0.691951	0.0194672	-0.313934	0.00315315	-0.291252		39.7	1758	-4.33155	-4.57457		1916	75.35	-0.495		1756	38.8667	1.05		1916	-0.605
102	75.15	1915	-5.99978	-5.43168		75.3051	1915	0.258932	-1.13466	0.016324	-0.822499	0.00256213	-1.10352		40.1	1757	-4.25792	-4.62187		1915	75.95	-0.165		1755	39.3	0.99		1915	-0.21
103	75.65	1914	-5.91121	-5.10554		75.8656	1914	0.298964	-0.716514	0.0193658	-0.330348	0.00327602	-0.122395		40.5	1756	-4.28702	-4.55056		1914	76.95	-0.456667		1754	39.7	0.295		1914	-0.286667
104	76.25	1913	-5.8349	-4.95832		76.5563	1913	0.320448	-0.492117	0.0215891	0.0293924	0.00370956	0.47344		40.85	1755	-4.4227	-4.76842		1913	77.85	-1.03667		1753	40.1	0.21		1913	-0.776667
105	76.85	1912	-6.01793	-5.17286		77.4275	1912	0.280653	-0.907774	0.0159248	-0.887102	0.00273348	-0.868017		41.2	1754	-4.42684	-4.49264		1912	78.65	-0.404		1752	40.5	0.34		1912	-0.422
106	77.55	1911	-6.14834	-5.31096		78.3645	1911	0.332789	-0.363216	0.0114808	-1.60614	0.00167215	-2.32665		41.6	1753	-4.19961	-4.21027		1911	79.55	-0.49		1751	40.9333	0.0833333		1911	-0.4425
106.8	78.45	1910	-6.1527	-5.28365		79.2486	1910	0.260681	-1.11639	0.0161101	-0.857114	0.00288587	-0.658581		42	1752	-4.35676	-4.39974		1910	80.35	0.2		1750	41.4	0.695		1910	-0.305
108	79.35	1909	-5.93971	-5.04694		80.1	1909	0.289094	-0.819608	0.0164872	-0.7961	0.00291047	-0.624781		42.4	1751	-4.37934	-4.30823		1909	81.25	-0.046		1749	41.8	0.76		1909	-0.332
108.8	80.25	1908	-5.77212	-4.93881		80.956	1908	0.318725	-0.510112	0.0170226	-0.709467	0.00289727	-0.642915		42.8	1750	-4.38948	-4.23494		1908	82.05	-0.00333333		1748	42.2	0.82		1908	-0.08
110	81.05	1907	-5.55388	-4.82768		81.8191	1907	0.302448	-0.68013	0.0157398	-0.917023	0.00273014	-0.872608		43.2	1749	-4.57115	-4.44418		1907	82.65	-0.67		1747	42.6	0.765		1907	-0.476667
110.75	81.75	1906	-5.84439	-5.07235		82.6798	1906	0.280593	-0.908404	0.0159665	-0.880355	0.00259321	-1.06081		43.6	1748	-5.24136	-4.97337		1906	83.45	-0.324		1746	43	0.68		1906	0.062
112	82.65	1905	-6.13019	-5.24818		83.5382	1905	0.250749	-1.22012	0.0151786	-1.00783	0.00245105	-1.25618		44	1747	-4.55052	-4.60922		1905	84.45	0.09		1745	43.4	0.165		1905	0.52
113	83.65	1904	-5.78691	-5.01951		84.3231	1904	0.223332	-1.50649	0.0164431	-0.803227	0.00265997	-0.969054		44.35	1746	-4.31175	-4.4762		1904	85.35	-0.225		1744	43.8	-0.54		1904	0.2475
114	84.55	1903	-5.85748	-4.88443		85.2571	1903	0.299822	-0.707553	0.0217688	0.0584701	0.0037552	0.536167		44.7	1745	-4.39113	-4.53156		1903	86.15	-0.445		1743	44.2667	0.643333		1903	0.045
115	85.35	1902	-6.05962	-5.05836		86.1113	1902	0.276313	-0.953107	0.0219989	0.0956987	0.00378421	0.576036		45	1744	-4.98061	-4.91352		1902	86.95	-0.32		1742	44.7	0.375		1902	-0.095
115.75	86.15	1901	-6.24724	-5.152		86.9593	1901	0.343388	-0.252507	0.0272497	0.945276	0.00459821	1.69475		45.4	1743	-5.00204	-4.92031		1901	87.65	-1.12667		1741	45	-0.305		1901	-0.93
116.75	86.95	1900	-5.8055	-5.09858		87.8041	1900	0.303216	-0.672105	0.0222131	0.130358	0.00384542	0.660156		45.8	1742	-5.403	-5.22786		1900	88.35	-1.01		1740	45.4	-0.315		1900	-1.5125
118	87.75	1899	-5.72702	-5.37522		88.6552	1899	0.332289	-0.368445	0.0209629	-0.0719223	0.00388164	0.709934		46.1	1741	-4.59109	-4.51312		1899	89.15	-0.29		1739	45.8667	-0.606667		1899	-0.4225
119	88.55	1898	-5.62319	-5.52103		89.5189	1898	0.302969	-0.674685	0.0206759	-0.118364	0.00391251	0.752368		46.5	1740	-4.88216	-4.41185		1898	89.95	-1.8925		1738	46.3	0.735		1898	-1.1975
119.8	89.45	1897	-5.80089	-5.28046		90.392	1897	0.282353	-0.890019	0.0219197	0.0828805	0.00398284	0.849021		46.8	1739	-4.74694	-4.26742		1897	90.75	-0.7075		1737	46.7333	0.766667		1897	-1.2825
121	90.35	1896	-5.96978	-5.49593		91.2808	1896	0.308218	-0.619866	0.0197239	-0.272394	0.0035978	0.319846		47.2	1738	-5.11868	-4.19025		1896	91.55	-0.8925		1736	47.2	0.98		1896	-0.92
46.5	91.55	1895	-5.89285	-5.12386		92.1853	1895	0.315122	-0.547753	0.0204278	-0.158507	0.00375593	0.53717		47.6	1737	-6.32287	-4.75795		1895	92.65	0.302857		1735	47.6	-0.025		1895	-0.628571
2.25	92.75	1894	-5.82805	-4.89165		93.0992	1894	0.331586	-0.375785	0.0208917	-0.0834473	0.00383987	0.652532		48	1736	-6.94902	-4.90075		1894	93.75	0.575		1734	48	-0.28		1894	0.1025
3.4	93.65	1893	-5.85894	-4.79195		94.01	1893	0.335159	-0.338465	0.0181282	-0.53058	0.00331966	-0.0624144		48.3	1735	-7.61812	-5.03563		1893	94.65	-0.192		1733	48.3	-0.52		1893	-0.466
4.25	94.55	1892	-6.08765	-5.04026		94.8894	1892	0.341019	-0.277257	0.0192875	-0.34301	0.00346964	0.143714		48.7	1734	-6.37247	-5.17582		1892	95.55	-0.0425		1732	48.8	-0.75		1892	-0.45
5.25	95.35	1891	-6.00871	-4.97872		95.6965	1891	0.311978	-0.580593	0.0136722	-1.25157	0.00247521	-1.22297		49.1	1733	-4.86502	-4.87435		1891	96.25	0.6		1731	49.3	1.05		1891	-0.0233333
6	95.95	1890	-5.85639	-4.86478		96.4063	1890	0.303417	-0.670005	0.019667	-0.281613	0.00365102	0.39299		49.5	1732	-2.81589	-3.78439		1890	96.75	-0.51		1730	49.7	1.475		1890	0.01
7	96.35	1889	-5.71503	-4.71505		97.0438	1889	0.298968	-0.716476	0.0201101	-0.20991	0.00360747	0.333132		49.85	1731	-3.70839	-4.12309		1889	97.15	0.395		1729	50	1.195		1889	0.19
8.5	96.75	1888	-6.0678	-5.1816		97.6594	1888	0.304042	-0.66348	0.0185303	-0.465526	0.00346432	0.136394		50.2	1730	-3.45458	-3.83914		1888	97.55	-0.48		1728	50.4667	1.50333		1888	-0.42
9.33333	97.25	1887	-5.85726	-4.89542		98.2844	1887	0.268317	-1.03662	0.0224632	0.170816	0.00400019	0.87286		50.55	1729	-3.54095	-3.91539		1887	98.05	-0.54		1727	50.9	1.66		1887	-0.916667
10.2	98.05	1886	-6.16503	-5.23534		98.9345	1886	0.199628	-1.75408	0.0179976	-0.55172	0.00298561	-0.521512		50.9	1728	-3.43435	-3.80436		1886	98.85	-0.598		1726	51.3	1.65		1886	-0.962
11.25	98.95	1885	-6.06653	-5.18105		99.6034	1885	0.24189	-1.31266	0.0187812	-0.424926	0.00332117	-0.0603344		51.3	1727	-3.29241	-3.81145		1885	99.75	0.045		1725	51.7	1.035		1885	-0.125
12	99.65	1884	-5.76944	-4.94566		100.266	1884	0.27403	-0.97695	0.0163338	-0.820924	0.00263252	-1.00678		51.7	1726	-3.80384	-4.15879		1884	100.45	-0.04		1724	52.1	1.695		1884	0.02
13.3333	100.25	1883	-5.69637	-4.98618		100.897	1883	0.294782	-0.760196	0.0200973	-0.211982	0.00339844	0.0458532		52.36	1725	-3.36361	-3.99162		1883	100.95	0.975		1723	52.5333	1.08667		1883	0.26
14.3333	100.85	1882	-5.39022	-4.66184		101.475	1882	0.280554	-0.908808	0.0230933	0.272766	0.004097	1.00592		53.125	1724	-3.49261	-4.11475		1882	101.45	0.556667		1722	52.95	1.3		1882	0.176667
15.3333	101.45	1881	-5.4529	-4.72113		101.997	1881	0.263561	-1.0863	0.0227399	0.215597	0.00393826	0.787749		53.6	1723	-3.89104	-4.39368		1881	102.05	0.18		1721	53.3667	0.706667		1881	0.506667
16	101.95	1880	-5.79766	-5.12306		102.468	1880	0.299695	-0.708882	0.0208278	-0.0937823	0.00384808	0.663816		53.85	1722	-3.14107	-4.40801		1880	102.55	0.51		1720	53.75	0.6925		1880	0.375
17.5	102.35	1879	-5.18079	-4.51221		102.904	1879	0.302826	-0.676181	0.0189418	-0.39894	0.00317204	-0.265294		54.05	1721	-3.27694	-4.25276		1879	102.85	0.94		1719	54.2	0.674		1879	0.35
18	102.65	1878	-5.62136	-4.86629		103.325	1878	0.311648	-0.584036	0.0219206	0.0830199	0.00377171	0.558856		54.2	1720	-3.44883	-4.67808		1878	103.15	-0.42		1718	54.65	0.6475		1878	-0.175
19.3333	103.05	1877	-5.6419	-4.94748		103.74	1877	0.29708	-0.736198	0.0215931	0.0300355	0.00377135	0.558367		54.3	1719	-3.43828	-4.56792		1877	103.55	0.435		1717	55	0.993333		1877	0.02
20	103.45	1876	-5.58283	-4.82269		104.164	1876	0.275608	-0.96047	0.021579	0.027764	0.00378504	0.577173		54.4	1718	-3.36929	-4.05565		1876	103.95	-0.115		1716	55.25	1.37		1876	0.455
21	103.75	1875	-5.76009	-5.01464		104.6	1875	0.316824	-0.529967	0.0220316	0.100989	0.00386479	0.686782		54.5	1717	-3.978	-4.39484		1875	104.35	0.43		1715	55.4	1.51		1875	0.695
22.3333	104.25	1874	-5.37412	-4.75523		105.046	1874	0.286488	-0.846827	0.0207201	-0.111216	0.00374228	0.518403		54.6	1716	-3.71179	-4.63289		1874	104.75	0.89		1714	55.5	1.43		1874	0.8
23.25	104.95	1873	-5.43292	-4.77392		105.492	1873	0.272341	-0.994595	0.0185341	-0.464905	0.00333817	-0.0369771		54.7	1715	-3.26294	-4.13291		1873	105.25	0.216667		1713	55.65	1.415		1873	0.266667
24.5	105.55	1872	-5.6037	-4.68746		105.926	1872	0.22947	-1.44238	0.0180153	-0.548858	0.00332118	-0.0603236		54.8	1714	-3.4304	-4.34709		1872	105.85	-0.103333		1712	55.8	1.21		1872	-0.196667
25	105.85	1871	-5.935	-5.19818		106.337	1871	0.2194	-1.54756	0.0177875	-0.585715	0.00307323	-0.401087		54.9	1713	-3.37185	-4.45489		1871	106.35	-0.895		1711	55.95	1.42		1871	-0.945
26.5	106.15	1870	-6.02869	-5.15506		106.73	1870	0.217826	-1.56401	0.0175321	-0.62704	0.00299682	-0.506099		55	1712	-3.19691	-3.97008		1870	106.65	-0.61		1710	56.1	1.74		1870	-0.61
27.5	106.55	1869	-6.03231	-5.35493		107.113	1869	0.309949	-0.601784	0.0183122	-0.500805	0.00322447	-0.193241		55.1	1711	-3.24363	-4.12236		1869	106.85	-0.93		1709	56.25	2.43		1869	-0.51
28	106.85	1868	-6.13399	-5.36146		107.49	1868	0.259552	-1.12817	0.0195525	-0.300133	0.00332869	-0.0500039		55.2	1710	-2.96746	-4.058		1868	107.15	0.095		1708	56.4	2.3		1868	-0.07
29.5	107.15	1867	-5.55279	-4.92097		107.885	1867	0.238742	-1.34553	0.0190404	-0.382993	0.00343695	0.0987851		55.3	1709	-2.90822	-3.88113		1867	107.55	0.36		1707	56.55	1.99		1867	0.365
30.5	107.55	1866	-5.37106	-4.80538		108.271	1866	0.324686	-0.447859	0.0243291	0.472727	0.00448917	1.54489		55.4	1708	-3.04049	-3.88789		1866	107.85	-0.85		1706	56.7	2.42		1866	-0.04
31.5	107.95	1865	-5.46903	-5.02951		108.638	1865	0.260713	-1.11605	0.0207961	-0.098922	0.00367181	0.421564		#DIV/0!	1707	#DIV/0!	#DIV/0!		1865	108.15	0.895		1705	56.85	1.835		1865	0.635
32.5	108.35	1864	-4.72915	-4.47245		109.011	1864	0.377847	0.107416	0.0218308	0.0684957	0.00405462	0.94767		55.5	1706	-3.22086	-3.93657		1864	108.55	0.775		1704	57	1.26		1864	0.845
33.3333	108.85	1863	-5.13637	-4.65475		109.39	1863	0.302314	-0.681528	0.0230361	0.263522	0.00414138	1.06691		55.6	1705	-3.32918	-3.84947		1863	108.95	0.8		1703	57.15	1.085		1863	0.745
34.5	109.35	1862	-5.05545	-4.54186		109.766	1862	0.285065	-0.861698	0.0251901	0.612026	0.00447708	1.52828		55.7	1704	-3.4645	-4.03587		1862	109.45	0.583333		1702	57.3	1.61		1862	0.603333
35.5	109.75	1861	-5.54815	-5.1026		110.139	1861	0.304503	-0.658665	0.0226746	0.20503	0.00396052	0.818341		55.8	1703	-3.29044	-4.06005		1861	109.95	-0.285		1701	57.45	1.19		1861	0.085
36	110.05	1860	-5.40523	-5.0097		110.508	1860	0.303107	-0.673246	0.0178263	-0.579437	0.00321519	-0.205995		55.9	1702	-3.1499	-3.90398		1860	110.25	0.23		1700	57.6	1.4		1860	0.06
37	110.25	1859	-5.19408	-4.86076		110.868	1859	0.370934	0.0352058	0.027369	0.964583	0.00486588	2.06262		56	1701	-3.04414	-3.97449		1855	110.45	-0.14		1699	57.75	1.455		1856	0
38.5	110.55	1858	-5.12755	-4.82995		111.219	1858	0.274527	-0.971762	0.0215788	0.0277235	0.00368821	0.444103		56.1	1700	-2.75329	-3.75806		1851	110.65	0.75		1698	57.9	1.59		1855	0.23
39	110.85	1857	-5.89554	-5.28408		111.566	1857	0.393688	0.272869	0.0228164	0.227969	0.00412338	1.04217		56.2	1699	-2.48698	-3.44879		1850	110.95	0.475		1697	58.05	1.985		1854	-0.095
40	111.05	1856	-4.12916	-4.22794		111.907	1856	0.310217	-0.598982	0.0225581	0.186179	0.00393075	0.777435		56.35	1698	-2.23328	-3.36701		1849	111.25	0.24		1696	58.2	1.46		1853	-0.2
41	111.45	1855	-4.84662	-4.72268		112.244	1855	0.267629	-1.04381	0.0211701	-0.038403	0.00374483	0.521913		56.5	1697	-2.25605	-3.60619		1848	111.55	0.71		1695	58.35	1.375		1852	-0.15
42	111.95	1854	-5.30645	-4.67748		112.582	1854	0.400579	0.344841	0.0264695	0.819042	0.00475449	1.90953		56.65	1696	-2.3483	-3.50136		1847	111.95	0.66		1694	58.5	1.12		1851	0.01
43	112.25	1853	-5.22558	-4.46203		112.916	1853	0.275522	-0.96137	0.0217237	0.0511639	0.00369496	0.453383		56.85	1695	-2.86772	-3.70472		1846	112.45	-0.113333		1693	58.65	1.535		1850	0.3525
44	112.45	1852	-5.99964	-5.2607		113.256	1852	0.249265	-1.23562	0.0205062	-0.145825	0.00347782	0.154957		57.05	1694	-3.17685	-4.04335		1845	112.85	0.67		1692	58.8	0.96		1849	-0.09
45.3333	112.85	1851	-5.52248	-4.86261		113.61	1851	0.300721	-0.698162	0.0222525	0.136721	0.0038507	0.667422		57.3	1693	-3.09437	-4.04161		1844	113.05	0.82		1691	58.95	2.195		1848	0.17
46.5	113.35	1850	-5.50464	-4.54406		113.989	1850	0.312292	-0.577312	0.0231516	0.282201	0.00408531	0.989846		57.6	1692	-3.07975	-3.98566		1843	113.55	0.9775		1690	59.1	1.04		1847	0.1225
47	113.65	1849	-5.92516	-5.0165		114.423	1849	0.190097	-1.85363	0.0136488	-1.25535	0.00247938	-1.21724		57.9	1691	-3.25062	-3.75473		1842	114.05	1.64		1689	59.25	1.25		1846	-0.06
48.3333	114.35	1848	-5.59046	-4.52903		114.976	1848	0.217386	-1.5686	0.0170157	-0.710584	0.00330977	-0.0760004		58.25	1690	-3.89242	-3.89045		1841	115.25	0.218182		1688	59.4	0.84		1845	0.28
49	115.35	1847	-6.20721	-4.87294		115.754	1847	0.20236	-1.72554	0.0157882	-0.909193	0.00287237	-0.677144		58.6	1689	-4.09912	-3.955		1840	116.95	-0.586667		1687	59.55	1.48		1844	0.483333
50.3333	116.05	1846	-6.31172	-5.05955		116.702	1846	0.210256	-1.64307	0.0143934	-1.13487	0.0026478	-0.985778		58.9	1688	-3.15978	-3.73521		1839	117.95	-0.3675		1686	59.7	0.79		1843	0.361667
51.3333	116.65	1845	-6.29059	-5.09344		117.612	1845	0.245983	-1.2699	0.015224	-1.00048	0.00286783	-0.683374		59.2	1687	-3.54727	-4.07568		1838	118.75	-1.3325		1685	59.8	1.26		1842	0.25
52.4	117.45	1844	-6.46577	-5.32121		118.457	1844	0.207932	-1.66734	0.0154473	-0.964356	0.00276217	-0.82859		59.5	1686	-3.45941	-4.02776		1837	119.55	-1.5825		1684	59.95	0.6		1841	-0.314615
53.2	118.45	1843	-6.5681	-5.38385		119.344	1843	0.197165	-1.77981	0.0159159	-0.888537	0.00286213	-0.691213		59.8	1685	-3.61371	-4.28071		1836	120.95	-1.335		1683	60.2	1.43667		1840	-0.884286
54.25	119.75	1842	-6.72329	-5.60829		120.292	1842	0.194327	-1.80945	0.0161796	-0.84587	0.00279353	-0.78549		60.1	1684	-3.53858	-3.97675		1835	122.05	-0.07		1682	60.55	1.23		1839	-0.538
55	120.85	1841	-6.13072	-5.23173		121.25	1841	0.238024	-1.35303	0.0172802	-0.667795	0.00309894	-0.365757		60.4	1683	-3.54104	-4.04634		1834	122.25	-2.47		1681	60.9	1.34333		1838	-1.48571
56.25	121.55	1840	-5.98802	-5.61891		122.185	1840	0.233217	-1.40324	0.0153608	-0.978356	0.00261942	-1.02478		60.7	1682	-3.55565	-4.1768		1833	122.45	-2.16		1680	61.25	1.2575		1837	-1.645
57.2	122.45	1839	-6.17869	-5.87275		123.092	1839	0.260037	-1.12311	0.0133873	-1.29766	0.00218523	-1.6215		61	1681	-3.55154	-3.89241		1832	122.65	-2.53		1679	61.65	1.26		1836	-1.21133
58.25	123.35	1838	-5.76927	-5.05084		123.95	1838	0.231729	-1.41879	0.013416	-1.29302	0.00230949	-1.45073		61.3	1680	-3.64505	-4.02838		1831	122.95	-1.77		1678	62.0333	0.886667		1835	-0.806667
59.25	124.15	1837	-6.20401	-5.87501		124.741	1837	0.251033	-1.21715	0.0177688	-0.588734	0.00322227	-0.196264		61.65	1679	-3.72434	-4.0314		1830	123.65	-1.2		1677	62.4	1.68		1834	-1.32
60.25	124.95	1836	-5.91417	-5.08473		125.457	1836	0.251478	-1.21251	0.0180378	-0.545208	0.00333856	-0.0364448		61.95	1678	-3.7327	-4.29289		1829	125.35	-0.906667		1676	62.7333	1.54333		1833	-1.63
61.3333	125.65	1835	-6.0202	-5.25423		126.11	1835	0.232744	-1.40818	0.0138148	-1.2285	0.0023856	-1.34613		62.3	1677	-3.86276	-3.96607		1828	127.05	-0.712		1675	63.1	1.445		1832	-1.834
62.3333	126.25	1834	-6.31469	-5.61559		126.711	1834	0.217487	-1.56754	0.0155693	-0.944621	0.00268678	-0.932209		62.65	1676	-3.51791	-3.85665		1827	127.65	-0.42		1674	63.5	1.245		1831	-1.19167
63	126.65	1833	-6.09724	-5.29509		127.273	1833	0.209215	-1.65394	0.0157198	-0.92026	0.00261112	-1.03618		62.95	1675	-3.5935	-4.05912		1826	127.85	-0.2		1673	63.9	1.48		1830	-0.8825
64.5	126.95	1832	-6.26278	-5.28984		127.813	1832	0.219822	-1.54315	0.018439	-0.480296	0.00307053	-0.404801		63.2	1674	-3.70039	-3.63464		1825	128.15	0.615		1672	64.3	0.96		1829	-0.189333
65.5	127.55	1831	-5.99088	-5.16396		128.344	1831	0.268271	-1.03711	0.0187945	-0.422783	0.00333275	-0.0444296		63.5	1673	-3.64121	-4.03823		1824	128.45	0.66		1671	64.6	1.17		1828	-0.13625
66.25	128.35	1830	-5.54721	-4.73253		128.874	1830	0.246339	-1.26618	0.0181003	-0.535092	0.00320412	-0.221199		63.9	1672	-3.64934	-3.90649		1823	129.05	-0.528		1670	65.0333	0.846667		1827	-0.2425
67	128.95	1829	-6.19807	-5.31457		129.417	1829	0.240556	-1.32659	0.0155308	-0.950842	0.00266285	-0.965099		64.2	1671	-3.95294	-3.9826		1822	129.65	-0.25		1669	65.4	0.51		1826	-0.0875
68	129.35	1828	-6.04762	-5.22782		129.976	1828	0.207307	-1.67388	0.0165138	-0.79179	0.00281876	-0.750818		64.45	1670	-3.87702	-4.16565		1821	129.95	-0.095		1668	65.7	0.665		1825	0.0725
69.3333	129.85	1827	-5.94766	-5.02458		130.558	1827	0.206678	-1.68045	0.0173292	-0.659868	0.00297591	-0.534846		64.8	1669	-3.86368	-4.26624		1820	130.45	-0.226667		1667	66.1	0.975		1824	-0.156667
70.5	130.35	1826	-6.1443	-5.10388		131.179	1826	0.2252	-1.48698	0.0186764	-0.44188	0.00339934	0.0470975		65.1	1668	-3.7034	-4.25863		1819	130.95	-0.17		1666	66.5667	0.896667		1823	-0.362
71.3333	130.85	1825	-5.93013	-5.01092		131.847	1825	0.212313	-1.62159	0.0180238	-0.547468	0.00309947	-0.365026		65.4	1667	-3.87611	-4.45651		1818	131.25	-0.03		1665	66.95	0.98		1822	-0.338333
72.3333	131.75	1824	-5.80246	-4.79901		132.586	1824	0.272308	-0.994942	0.0200876	-0.213548	0.00370287	0.464244		65.7	1666	-3.89788	-4.36765		1817	131.55	0.435		1664	67.3	0.81		1821	-0.561667
73.2	132.85	1823	-5.5367	-4.94055		133.39	1823	0.216683	-1.57594	0.0194251	-0.32074	0.00331928	-0.0629341		66.1	1665	-4.00699	-4.19241		1816	131.85	0.95		1663	67.6	0.835		1820	-0.66375
74.3333	133.65	1822	-5.58374	-5.15777		134.148	1822	0.227677	-1.46111	0.015645	-0.932359	0.00256833	-1.09499		66.4	1664	-3.85649	-4.41944		1815	132.25	0.0966667		1662	68.0333	0.723333		1819	-0.236667
75.3333	134.25	1821	-5.52896	-4.97641		134.769	1821	0.245838	-1.27142	0.0171762	-0.684613	0.00279349	-0.785548		66.65	1663	-3.84983	-4.14265		1814	132.95	0.1		1661	68.4	0.75		1818	0.054
76.3333	134.85	1820	-5.6746	-5.05405		135.28	1820	0.211142	-1.63382	0.0188064	-0.420853	0.00314504	-0.302402		66.95	1662	-3.8595	-4.18891		1813	133.95	-0.246667		1660	68.7	0.985		1817	0.494
77.5	135.35	1819	-5.26219	-4.86546		135.736	1819	0.302162	-0.683116	0.0208496	-0.0902625	0.00355386	0.259453		67.3	1661	-3.79299	-4.28564		1812	134.75	-0.085		1659	69.1333	0.73		1816	0.858
78	135.65	1818	-5.29337	-4.42889		136.167	1818	0.295067	-0.757225	0.0189652	-0.395151	0.00323355	-0.180759		67.6	1660	-3.88642	-4.27076		1811	135.35	0.3		1658	69.6	0.89		1815	0.544286
79	135.85	1817	-5.14943	-4.47114		136.594	1817	0.252637	-1.20041	0.0197905	-0.261615	0.00333632	-0.039519		67.95	1659	-3.88656	-4.29884		1810	135.85	1.14		1657	69.9	1.54		1814	0.367143
80	136.15	1816	-7.25193	-5.28345		137.032	1816	0.354575	-0.135665	0.0261594	0.768869	0.00430843	1.29649		68.3	1658	-4.14487	-4.36303		1809	136.05	-0.64		1656	70.25	0.6175		1813	0.271
81.3333	136.65	1815	-7.10118	-5.10708		137.485	1815	0.281025	-0.903894	0.018871	-0.410405	0.00341162	0.0639774		68.6	1657	-4.11397	-4.1822		1808	136.25	-0.86		1655	70.65	0.41		1812	-0.13
82	137.25	1814	-7.3334	-5.23205		137.954	1814	0.204132	-1.70704	0.0177865	-0.585875	0.00311298	-0.346465		68.9	1656	-3.95326	-4.30433		1807	136.45	0		1654	71	0.3		1811	0.0216667
83	137.75	1813	-7.10636	-5.15		138.439	1813	0.164398	-2.12206	0.0159481	-0.88332	0.00284997	-0.707931		69.2	1655	-3.86407	-4.28884		1806	136.65	-0.76		1653	71.4	0.995		1810	-0.0133333
84.3333	138.25	1812	-7.01478	-5.52395		138.941	1812	0.190714	-1.84718	0.0163679	-0.815409	0.00285722	-0.697964		69.5	1654	-3.98251	-4.04541		1805	137.15	-0.5375		1652	71.8	1.375		1809	-0.343333
85.3333	138.85	1811	-7.12371	-5.3057		139.526	1811	0.166879	-2.09614	0.0190256	-0.385387	0.00330959	-0.0762535		69.8	1653	-3.84215	-4.15301		1804	137.95	-0.885		1651	72.1667	1.00333		1808	-0.356667
86.25	139.55	1810	-6.94016	-5.39373		140.14	1810	0.280862	-0.905599	0.0192821	-0.343877	0.00347788	0.155036		70.2	1652	-4.07394	-4.36279		1803	138.45	-1.25		1650	72.6	0.575		1807	-0.16
87	140.15	1809	-6.35791	-5.20667		140.645	1809	0.24371	-1.29365	0.0186815	-0.441057	0.00332492	-0.0551852		70.5	1651	-3.69655	-4.48278		1802	138.75	-0.7		1649	72.95	0.5725		1806	-0.383333
88.5	140.55	1808	-6.42774	-4.94744		141.062	1808	0.288648	-0.82427	0.0230116	0.259558	0.00434418	1.34562		70.8	1650	-3.85383	-4.58616		1801	139.95	-0.659		1648	73.3	1.14667		1805	-0.4
90	140.85	1807	-6.31946	-5.17542		141.412	1807	0.207879	-1.6679	0.0200805	-0.214697	0.00314063	-0.308465		71.1	1649	-3.92703	-4.47997		1800	141.05	-0.51		1647	73.65	1.4625		1804	-0.645
91	141.05	1806	-6.40172	-5.18005		141.719	1806	0.169824	-2.06538	0.0173997	-0.648457	0.00212464	-1.70477		71.4	1648	-3.68911	-4.18034		1799	141.25	-0.44		1646	74	0.966667		1803	-0.75
91	141.25	1805	-6.46124	-5.15097		142.008	1805	0.300133	-0.704306	0.0591557	6.10767	0.00226553	-1.51114		71.7	1647	-3.52244	-3.95929		1797	141.45	-0.62		1645	74.25	1.365		1802	-0.63
92	141.45	1804	-6.42355	-5.22688		142.294	1804	0.264896	-1.07236	0.054446	5.34565	0.00213992	-1.68378		71.95	1646	-3.72648	-4.03342		1796	141.65	-0.53		1644	74.4	0.96		1801	-0.5125
93.5	141.75	1803	-6.19946	-5.13041		142.584	1803	0.340969	-0.277782	0.0541489	5.29758	0.00277736	-0.807717		72.3333	1645	-4.08071	-4.38738		1795	141.85	-0.26		1643	74.5	1.24		1800	-0.5075
94	142.15	1802	-6.52844	-5.17486		142.897	1802	0.189795	-1.85678	0.0300449	1.39754	0.00265124	-0.981052		72.75	1644	-4.33422	-4.29732		1793	142.05	-0.43		1642	74.7	1.71		1799	-0.466667
95	142.65	1801	-6.46949	-5.23613		143.257	1801	0.194001	-1.81285	0.0235112	0.340395	0.00320839	-0.215338		73	1643	-4.42152	-4.39618		1792	142.35	-0.66		1641	74.9	0.9		1798	-0.515
96.3333	143.25	1800	-6.6747	-4.98446		143.711	1800	0.205043	-1.69752	0.0277604	1.02791	0.0024646	-1.23755		73.3	1642	-4.33143	-4.0944		1791	143.25	-0.264286		1640	75	1.65		1797	-0.49
97.25	143.95	1799	-6.60203	-5.00783		144.331	1799	0.199076	-1.75985	0.0232426	0.296929	0.00249554	-1.19504		73.6	1641	-4.12908	-3.99511		1790	144.25	0.0166667		1639	75.2	1.6		1796	-0.585
98.3333	144.65	1798	-6.78074	-5.24478		145.108	1798	0.176973	-1.99071	0.0172905	-0.666119	0.00226756	-1.50835		73.9	1640	-4.20774	-4.1314		1789	144.65	-0.7		1638	75.4	1.89		1795	-0.655
99.3333	145.25	1797	-6.88475	-5.4028		145.913	1797	0.203946	-1.70898	0.0231661	0.28455	0.00213399	-1.69193		74.2	1639	-4.20956	-3.93935		1788	144.85	-1.23		1637	75.6	2.65		1794	-0.663333
100.333	145.85	1796	-6.90655	-5.33777		146.684	1796	0.240526	-1.3269	0.0419758	3.32797	0.0024507	-1.25665		74.45	1638	-4.30477	-4.11956		1787	145.35	-1.1125		1636	75.7	3.46		1793	-0.824
101.25	146.55	1795	-6.97628	-5.2146		147.481	1795	0.186104	-1.89534	0.0251528	0.606003	0.00237158	-1.3654		74.8	1637	-4.28904	-4.00434		1786	145.95	-0.62		1635	75.9	2.33		1792	-0.54
102.25	147.35	1794	-6.95563	-5.09862		148.333	1794	0.211473	-1.63035	0.0263791	0.804416	0.00289994	-0.63925		75.1	1636	-4.11166	-3.82559		1785	146.35	-0.955		1634	76.05	2.655		1791	-0.266364
103.2	148.25	1793	-7.18687	-5.05439		149.218	1793	0.156189	-2.2078	0.0152811	-0.991242	0.00261861	-1.02589		75.4	1635	-4.07215	-3.67507		1784	147.15	-0.288333		1632	76.35	2.305		1790	-0.322
104.2	149.25	1792	-6.90329	-5.05088		150.114	1792	0.143241	-2.34304	0.0161545	-0.849927	0.00264369	-0.991422		75.65	1634	-2.94134	-3.01596		1783	148.05	-0.166667		1631	76.55	2.535		1789	-0.585
105.25	150.15	1791	-6.84685	-5.02865		151.009	1791	0.175939	-2.00151	0.0157113	-0.921638	0.00248931	-1.20359		75.95	1633	-3.79036	-3.33923		1782	149.55	-0.2825		1630	76.7	1.26		1788	-0.846667
106.25	150.95	1790	-6.69152	-5.0669		151.908	1790	0.166383	-2.10132	0.0180866	-0.537311	0.00290293	-0.635139		76.2	1632	-2.66903	-2.28415		1781	150.95	-0.24		1629	76.85	0.605		1787	-1.1
107.167	151.95	1789	-6.26963	-4.87205		152.81	1789	0.20412	-1.70716	0.0176498	-0.607985	0.00289573	-0.645037		76.5	1631	-3.63241	-3.29466		1780	151.45	0.13		1628	77	0.11		1786	-0.8825
108.167	153.15	1788	-5.99821	-4.84143		153.709	1788	0.252634	-1.20043	0.0163249	-0.822362	0.00255484	-1.11353		76.8	1630	-4.32963	-4.27796		1779	152.15	0.3725		1627	77.2	0.55		1785	-0.3875
109.4	154.25	1787	-5.95867	-4.71867		154.604	1787	0.231607	-1.42006	0.0202389	-0.189071	0.00335656	-0.0116976		77.1	1629	-4.37502	-4.61495		1778	152.95	0.4625		1626	77.5	0.996667		1784	0.268889
110.25	155.15	1786	-6.21704	-4.74763		155.496	1786	0.205	-1.69797	0.020703	-0.113984	0.00328046	-0.116288		77.45	1628	-4.02915	-4.16887		1777	153.75	0.6475		1625	77.8	0.896667		1783	-0.113333
111.25	155.95	1785	-6.13906	-4.68925		156.381	1785	0.208827	-1.65799	0.019804	-0.259436	0.00329239	-0.0998942		77.8	1627	-4.2874	-4.23599		1776	154.55	0.0925		1624	78.15	0.3425		1782	0.126667
112.2	156.85	1784	-6.51932	-5.085		157.26	1784	0.171035	-2.05273	0.0152275	-0.999915	0.00257168	-1.0904		78.1	1626	-4.7211	-4.54775		1775	155.25	0.546667		1623	78.5	0.56		1781	0.6875
113.333	157.65	1783	-6.68393	-5.05101		158.132	1783	0.164635	-2.11958	0.0161603	-0.848996	0.00260584	-1.04345		78.4	1625	-4.70336	-4.39668		1774	155.95	0.63		1622	78.8	0.423333		1780	0.833333
114.25	158.35	1782	-6.35829	-4.98472		158.997	1782	0.185319	-1.90353	0.0152619	-0.994347	0.0024306	-1.28428		78.7	1624	-4.787	-4.54348		1773	156.75	-0.1625		1621	79.15	0.77		1779	0.8225
115.25	159.15	1781	-6.38663	-5.06747		159.862	1781	0.160715	-2.16052	0.0160258	-0.870746	0.00244938	-1.25847		79	1623	-4.71324	-4.47418		1772	157.85	-0.22		1620	79.5	0.676667		1778	0.938333
116.4	160.05	1780	-6.32852	-5.07666		160.73	1780	0.148386	-2.2893	0.0153364	-0.982297	0.00225699	-1.52288		79.35	1622	-4.59509	-4.20594		1771	158.85	-0.06		1619	79.8	0.34		1777	1.13167
117.5	160.95	1779	-6.19865	-4.99556		161.595	1779	0.197705	-1.77416	0.019147	-0.36575	0.00299338	-0.510834		79.7	1621	-4.59609	-4.57653		1770	160.25	-0.237273		1618	80.1333	0.236667		1776	0.95625
118.333	161.65	1778	-5.82915	-4.63187		162.453	1778	0.197003	-1.78149	0.017363	-0.654391	0.0026682	-0.957743		80	1620	-4.71422	-4.64326		1769	161.55	1.045		1617	80.5	0.4		1775	0.774286
119.2	162.45	1777	-6.03634	-5.01873		163.312	1777	0.191826	-1.83557	0.0178492	-0.575734	0.00266768	-0.958454		80.3	1619	-4.6617	-4.39178		1768	162.05	0.0266667		1616	80.8	1.29		1774	0.668571
120.2	163.45	1776	-6.08831	-4.9398		164.174	1776	0.186076	-1.89563	0.0165063	-0.793003	0.00262413	-1.0183		80.6	1618	-4.66436	-4.03105		1767	162.85	-0.058		1615	81.2	-0.21		1773	0.666667
121.2	164.45	1775	-6.19813	-4.89812		165.032	1775	0.175282	-2.00837	0.0166835	-0.764344	0.0025586	-1.10836		80.9	1617	-5.05501	-4.48417		1766	163.55	-0.09		1614	81.5	0.166667		1772	0.68
122.25	165.35	1774	-6.54578	-5.14783		165.89	1774	0.194892	-1.80355	0.0164039	-0.809575	0.00247745	-1.2199		81.2	1616	-5.53159	-4.86136		1765	164.05	0.213333		1613	81.8333	0.0233333		1771	0.673333
123.2	166.25	1773	-6.51062	-5.15442		166.745	1773	0.28588	-0.853176	0.014016	-1.19595	0.00203813	-1.82367		81.55	1615	-5.29175	-4.75886		1764	164.75	0.075		1612	82.2	-0.01		1770	0.536923
124.25	167.15	1772	-6.24735	-5.00875		167.593	1772	0.185937	-1.89708	0.0144726	-1.12205	0.00234638	-1.40002		81.9	1614	-5.20106	-4.54949		1763	165.65	-0.318		1611	82.5	-0.185		1769	0.975
125.333	167.85	1771	-6.26096	-4.97462		168.435	1771	0.169731	-2.06636	0.0163912	-0.811624	0.00267721	-0.94536		82.2	1613	-5.21793	-4.74861		1762	166.95	-0.33		1610	82.9	1.06		1768	0.635
126.4	168.65	1770	-6.17804	-5.0579		169.263	1770	0.177215	-1.98818	0.0184402	-0.480097	0.00306944	-0.406299		82.5	1612	-5.71057	-4.84534		1761	168.15	-0.2375		1609	83.2	1.36		1767	0.565714
127.25	169.55	1769	-6.33591	-4.97167		170.074	1769	0.202325	-1.7259	0.0173002	-0.664554	0.00278878	-0.792027		82.8	1611	-4.48326	-4.0018		1760	168.75	-0.1		1608	83.45	0.92		1766	0.55
128.4	170.45	1768	-6.27752	-4.91968		170.865	1768	0.202443	-1.72468	0.0181489	-0.527232	0.00290106	-0.63771		83.1	1610	-4.53038	-4.1277		1759	169.85	0.0533333		1607	83.8	1.03		1765	0.478
129.333	171.25	1767	-6.36331	-4.85668		171.633	1767	0.187374	-1.88207	0.0183763	-0.490447	0.00280268	-0.772919		83.45	1609	-4.69022	-4.22254		1758	171.15	0.065		1606	84.2	-0.655		1764	0.27
130.333	171.85	1766	-6.17762	-4.97436		172.377	1766	0.20393	-1.70915	0.0175565	-0.62308	0.00286503	-0.687231		83.8	1608	-4.80541	-4.16008		1757	171.95	0.1875		1605	84.5	-0.215		1763	0.267143
131.333	172.45	1765	-6.05293	-4.72112		173.104	1765	0.178626	-1.97344	0.0186555	-0.445263	0.00286335	-0.689541		84.1	1607	-6.32541	-5.12155		1756	172.55	0.405		1604	84.9	-1.49		1762	0.232727
132.333	173.05	1764	-5.56489	-4.66211		173.821	1764	0.163049	-2.13614	0.0180001	-0.551312	0.00271486	-0.89361		84.35	1606	-7.22489	-5.13731		1755	172.85	1.32		1603	85.2	-0.623333		1761	0.15
133.25	173.75	1763	-5.39041	-4.35735		174.531	1763	0.21941	-1.54745	0.0198696	-0.248827	0.00307805	-0.394472		84.7	1605	-7.0885	-4.88088		1754	173.15	0.38		1602	85.5	-2.20333		1760	0.6325
134.2	174.65	1762	-6.00219	-4.8183		175.234	1762	0.172653	-2.03583	0.0185422	-0.463598	0.00270363	-0.909045		85.1	1604	-7.25518	-5.22238		1753	173.65	1.59667		1601	85.85	-0.94		1759	0.681667
135	175.45	1761	-6.18867	-5.10985		175.931	1761	0.217548	-1.56691	0.0224896	0.175099	0.0032495	-0.158836		85.4	1603	-7.93584	-5.89701		1752	174.45	0.42		1600	86.2	1.51667		1758	0.841111
136.333	176.05	1760	-6.01564	-4.77225		176.625	1760	0.251569	-1.21155	0.0225126	0.178808	0.00328572	-0.109065		85.75	1602	-8.25325	-5.53977		1751	175.85	0.135556		1599	86.55	1.66		1757	0.89625
137.333	176.65	1759	-6.18823	-4.79192		177.318	1759	0.190144	-1.85314	0.0187084	-0.436704	0.00262975	-1.01058		86.1	1601	-4.45745	-4.10718		1750	176.95	0.335		1598	86.85	2.375		1756	0.666
138.333	177.25	1758	-6.29694	-5.02531		178.011	1758	0.18952	-1.85965	0.0159395	-0.884717	0.00235451	-1.38886		86.4	1600	-3.98291	-3.93123		1749	177.35	-0.26		1597	87.15	2.79		1755	1.17333
139.333	177.85	1757	-6.36439	-4.95218		178.708	1757	0.234762	-1.3871	0.021551	0.0232301	0.00339256	0.0377737		86.7	1599	-3.88563	-3.63022		1748	177.85	0.02		1596	87.5	2.92		1754	0.77
140.25	178.55	1756	-6.12745	-4.95003		179.412	1756	0.191121	-1.84293	0.01876	-0.428361	0.00261371	-1.03263		87.05	1598	-3.6211	-3.23009		1747	178.45	-0.00666667		1595	87.9	2.16		1753	0.676
141.333	179.25	1755	-6.03468	-4.7767		180.122	1755	0.208738	-1.65893	0.0200877	-0.213535	0.00248008	-1.21628		87.4	1597	-3.51699	-3.14772		1746	178.95	0.245		1594	88.25	1.77		1752	0.322857
142.25	179.95	1754	-6.21141	-4.83216		180.836	1754	0.20019	-1.7482	0.0187429	-0.431123	0.00267797	-0.944312		87.7	1596	-4.08599	-3.20473		1745	179.45	0.463333		1593	88.55	2.095		1751	0.260833
143.25	180.75	1753	-6.25433	-4.69869		181.549	1753	0.196511	-1.78664	0.0172711	-0.669257	0.00258119	-1.07732		88.1	1595	-5.07609	-3.74955		1744	180.15	0.305		1592	88.9	1.66333		1750	0.27
144.25	181.55	1752	-6.3372	-4.83918		182.266	1752	0.146841	-2.30544	0.0172007	-0.680659	0.00243336	-1.28049		88.4	1594	-3.68757	-3.57331		1743	180.75	0.175		1591	89.2	1.18333		1749	0.315
145.25	182.35	1751	-6.49825	-4.81401		182.993	1751	0.171915	-2.04354	0.0165423	-0.787189	0.00240048	-1.32568		88.7	1593	-4.10332	-3.64531		1742	181.65	0.458571		1590	89.55	0.9325		1748	0.284
146.25	183.15	1750	-6.35231	-4.82887		183.727	1750	0.160586	-2.16188	0.0169732	-0.717464	0.0024434	-1.26669		89	1592	-4.76016	-3.99879		1741	182.55	0.435		1589	89.9	1.07333		1747	0.396
147.333	183.85	1749	-6.28987	-4.75487		184.441	1749	0.199324	-1.75725	0.0157472	-0.915829	0.00239695	-1.33052		89.35	1591	-5.03403	-4.13714		1740	183.25	0.228		1588	90.25	0.99		1746	0.6
148.25	184.55	1748	-5.9322	-4.73085		185.107	1748	0.196928	-1.78228	0.0177401	-0.593383	0.00274968	-0.84576		89.7	1590	-5.09114	-4.19878		1739	183.95	0.765		1587	90.6	1.03333		1745	0.526
149	185.15	1747	-5.87088	-4.65681		185.7	1747	0.160263	-2.16524	0.0167883	-0.747372	0.00233674	-1.41327		90	1589	-5.39819	-4.2628		1738	184.75	0.59		1586	90.95	1.445		1744	0.176667
150	185.55	1746	-5.83523	-4.79327		186.198	1746	0.18513	-1.90551	0.015551	-0.947583	0.00235854	-1.38331		90.35	1588	-5.35361	-4.09297		1737	185.65	0.55		1585	91.3	1.48		1743	0.282
151	185.95	1745	-5.76115	-4.59313		186.608	1745	0.222739	-1.51269	0.015974	-0.879126	0.00243688	-1.27565		90.7	1587	-5.1528	-4.13741		1736	186.05	0.84		1584	91.65	0.78		1742	0.405556
152	186.25	1744	-5.3205	-4.4091		186.952	1744	0.212341	-1.62129	0.0188319	-0.416728	0.00301377	-0.482811		91	1586	-4.25336	-3.82346		1735	186.25	1.28		1583	92	0.1		1741	0.54
153	186.55	1743	-5.66357	-4.39161		187.248	1743	0.199481	-1.75561	0.0144581	-1.12441	0.00216064	-1.6553		91.35	1585	-4.59634	-3.95217						1582	92.35	0.2475		1740	0.22
154	186.85	1742	-5.4877	-4.48387		187.51	1742	0.207047	-1.67658	0.0197407	-0.269679	0.00296001	-0.556698		91.7	1584	-5.54999	-4.3742						1581	92.7	0.22		1739	0.276
155	187.05	1741	-5.91478	-4.21254		187.749	1741	0.192353	-1.83006	0.0168896	-0.730989	0.00257991	-1.07908		92.05	1583	-6.44769	-4.76555						1580	93.05	0.39		1738	0.385
156	187.25	1740	-5.78393	-4.54413		187.975	1740	0.209192	-1.65418	0.0144566	-1.12466	0.00210852	-1.72693		92.4	1582	-6.35015	-4.47042						1579	93.4	-0.123333		1737	0.573333
157	187.45	1739	-5.68975	-4.47832		188.19	1739	0.202814	-1.7208	0.0160502	-0.866806	0.00249171	-1.20029		92.7	1581	-5.97691	-4.61732						1578	93.75	-0.4425		1736	0.99
158	187.65	1738	-5.11572	-4.0372		188.399	1738	0.199684	-1.7535	0.0151297	-1.01574	0.00221383	-1.5822		93.05	1580	-5.60165	-4.52047						1577	94.15	-1.15		1735	1.09
						188.608	1737	0.190215	-1.8524	0.0175341	-0.626704	0.00247464	-1.22376		93.4	1579	-6.15823	-4.81291						1576	94.55	1.8475		1734	0.555
						188.817	1736	0.282912	-0.884179	0.022502	0.177098	0.00383233	0.642165		93.75	1578	-6.25589	-4.99337						1575	94.95	1.055		1733	0.4225
						189.025	1735	0.226536	-1.47303	0.0171049	-0.696151	0.00290206	-0.636331		94.15	1577	-6.35567	-5.39163						1574	95.3	1.6		1732	0.42
															94.55	1576	-2.62046	-3.6998						1573	95.65	1.68		1731	1.095
															94.95	1575	-3.86927	-4.14575						1572	96.05	1.2275		1730	2.71
															95.35	1574	-3.75314	-3.914						1571	96.45	1.055		1729	3.30333
															95.75	1573	-3.65385	-3.83836						1570	96.85	1.205		1728	2.1575
															96.15	1572	-4.12866	-4.00433						1569	97.2667	0.9		1727	1.655
															96.55	1571	-4.32996	-4.12178						1568	97.65	1.095		1726	1.565
															97	1570	-3.44082	-3.33722						1567	98.05	1.4125		1725	1.385
															97.5	1569	-4.18851	-4.22511						1566	98.4	0.923333		1724	1.32
															98.15	1568	-4.18199	-4.00608						1565	98.8	1.115		1723	1.39
															99.2	1567	-4.21768	-4.07965						1564	99.2	1.09		1722	1.275
															100	1566	-4.78118	-4.12702						1563	99.6	1.32		1721	1.14
															100.4	1565	-4.96922	-4.71516						1562	100	1.09		1720	0.735
															100.8	1564	-4.92188	-4.33598						1561	100.4	0.05		1719	0.66
															101.1	1563	-4.79416	-4.71093						1560	100.8	0.72		1718	0.935
															101.35	1562	-4.96107	-4.32186						1559	101.2	0.535		1717	0.826667
															101.6	1561	-4.89497	-4.91108						1558	101.5	0.09		1716	1.09
															101.8	1560	-4.54234	-4.2997						1557	101.9	0.42		1715	1.46
															102	1559	-5.13794	-4.70722						1556	102.333	0.126667		1714	1.48
															102.25	1558	-4.62634	-4.75344						1555	102.75	-0.28		1713	1.525
															102.5	1557	-5.66533	-4.50563						1554	103.167	0.336667		1712	1.36
															102.75	1556	-5.19262	-4.89938						1553	103.6	0.555		1711	1.355
															103.1	1555	-4.98798	-4.41467						1552	103.9	-0.32		1710	1.45
															103.4	1554	-4.62393	-4.51253						1551	104.3	0.22		1709	1.915
															103.75	1553	-5.28236	-4.88377						1550	104.65	-0.11		1708	2.38
															104	1552	-4.84728	-4.73927						1549	104.9	-0.56		1707	2.22
															104.2	1551	-5.11782	-4.50676						1548	105.1	1.22		1706	2.07
															104.5	1550	-4.77816	-4.57164						1547	105.3	0.85		1705	2.24
															104.8	1549	-5.24182	-5.12911						1546	105.6	1.665		1704	1.64
															105.1	1548	-4.26878	-4.05204						1545	105.9	1.89		1703	1.26
															105.4	1547	-3.94975	-3.98175						1544	106.1	2.61		1702	1.1
															105.7	1546	-3.58394	-3.90497						1543	106.35	4.095		1701	1.235
															105.9	1545	-3.32437	-3.67627						1542	106.6	4.58		1700	1.26
															106.2	1544	-2.07074	-3.00439						1541	106.9	3.395		1699	1.36
															106.4	1543	-0.555634	-2.11433						1540	107.15	-0.08		1698	1.49
															106.7	1542	-0.546077	-2.10837						1539	107.4	0.453333		1697	1.795
															107	1541	-3.22336	-3.58815						1538	107.65	0.18		1696	1.82
															107.2	1540	-5.45854	-4.73404						1537	107.9	-0.25		1695	1.575
															107.5	1539	-5.41277	-4.44314						1536	108.2	0.00333333		1694	1.24
															107.75	1538	-5.52226	-4.50346						1535	108.45	-0.83		1693	1.255
															108	1537	-5.8536	-5.16407						1534	108.7	-0.843333		1692	1.64
															108.25	1536	-5.92741	-4.58014						1533	108.95	-1.53		1691	1.74
															108.5	1535	-6.66551	-5.11821						1532	109.2	-1.36667		1690	1.84
															108.75	1534	-7.67742	-5.36476						1531	109.45	-1.2		1689	1.3
															109	1533	-7.55769	-5.59355						1530	109.7	-1.2		1688	1.29
															109.25	1532	-7.57589	-5.48654						1529	109.95	-1.02		1687	1.225
															109.5	1531	-7.48842	-5.42583						1528	110.2	-1.37333		1686	1.33
															109.75	1530	-7.59562	-5.40984						1527	110.5	0.29		1685	1.13
															110	1529	-7.76224	-5.39656						1526	110.7	2.13		1684	0.705
															110.25	1528	-7.49974	-5.50284						1525	111	1.13		1683	0.986667
															110.5	1527	-5.48121	-4.57995						1524	111.3	1.77		1682	1.0275
															110.7	1526	-3.84083	-3.54095						1523	111.5	1.36		1681	0.873333
															111	1525	-4.3026	-4.10329						1522	111.75	1.615		1680	1.21
															111.3	1524	-4.52065	-3.74082						1521	112	1.85		1679	1.2825
															111.5	1523	-4.33031	-3.97369						1520	112.3	1.68		1678	1.31333
															111.75	1522	-3.76772	-3.82883						1519	112.6	2.31		1677	1.14
															112	1521	-3.5663	-3.70062						1518	112.8	1.39		1676	1.17667
															112.3	1520	-3.49344	-3.79557						1517	113.1	1.24667		1675	1.275
															112.6	1519	-3.46848	-3.43783						1516	113.35	1.495		1674	1.435
															112.8	1518	-3.49339	-3.95632						1515	113.6	1.60667		1673	1.53
															113.1	1517	-3.88543	-4.03685						1514	113.9	1.82667		1672	1.275
															113.35	1516	-3.32913	-3.89859						1513	114.15	1.385		1671	1.035
															113.6	1515	-3.50617	-3.83647						1512	114.4	1.17667		1670	0.876667
															113.9	1514	-3.41625	-3.71159						1511	114.7	0.913333		1669	0.97
															114.15	1513	-3.81826	-3.96007						1510	114.95	0.255		1668	1.015
															114.4	1512	-3.93959	-4.07764						1509	115.2	0.65		1667	0.92
															114.65	1511	-5.18146	-4.37173						1508	115.5	0.843333		1666	0.713333
															114.9	1510	-5.9306	-4.37696						1507	115.75	0.51		1665	0.61
															115.2	1509	-5.54815	-4.3758						1506	116	0.816667		1664	0.65
															115.45	1508	-6.12889	-4.42259						1505	116.3	1.02333		1663	0.895
															115.7	1507	-6.2807	-4.28823						1504	116.55	1.565		1662	0.83
															115.95	1506	-5.87888	-4.2187						1503	116.8	1.23667		1661	0.65
															116.2	1505	-5.57465	-4.10558						1502	117.1	0.663333		1660	0.785
															116.5	1504	-5.39878	-4.10024						1501	117.35	1.73		1659	0.79
															116.75	1503	-5.34095	-4.15735						1500	117.6	1.61333		1658	0.755
															117	1502	-5.6557	-4.16428						1499	117.9	1.84		1657	0.64
															117.25	1501	-5.81502	-4.07927						1498	118.15	1.315		1656	0.8125
															117.5	1500	-5.22336	-3.90874						1497	118.4	1.49667		1655	0.625
															117.8	1499	-4.86076	-3.70556						1496	118.7	1.71		1654	0.38
															118.05	1498	-5.01487	-3.87137						1495	118.95	1.4		1653	0.53
															118.3	1497	-4.79696	-3.86626						1494	119.2	0.933333		1652	1.1
															118.55	1496	-4.69757	-3.88693						1493	119.5	0.263333		1651	1.25
															118.8	1495	-4.70675	-3.84235						1492	119.75	0.35		1650	1.035
															119.1	1494	-5.91864	-4.11866						1491	120	-0.13		1649	1.0375
															119.35	1493	-6.57612	-4.0342						1490	120.3	0.92		1648	0.723333
															119.6	1492	-7.98857	-4.92597						1489	120.6	1.52		1647	1.42
															119.9	1491	-7.32165	-4.56699						1488	120.85	1.075		1646	1.73333
															120.15	1490	-7.08528	-4.51429						1487	121.1	1.23		1645	1.58
															120.4	1489	-5.02806	-4.1213						1486	121.4	0.706667		1644	1.18
															120.65	1488	-3.62541	-3.91403						1485	121.65	0.68		1643	1.07
															120.9	1487	-3.2008	-3.9619						1484	121.9	1.18		1642	1.38
															121.2	1486	-4.36905	-4.36087						1483	122.2	1.27		1641	1.37
															121.45	1485	-5.09189	-4.23311						1482	122.45	1.37		1640	1.33
															121.7	1484	-4.69776	-4.2906						1481	122.7	0.736667		1639	1.51
															121.95	1483	-4.55227	-4.03688						1480	123	0.88		1638	1.71
															122.2	1482	-4.43835	-4.02545						1479	123.25	1.065		1637	2.13
															122.5	1481	-4.55562	-4.09562						1478	123.5	1.03		1636	2.53
															122.75	1480	-4.86482	-4.31625						1477	123.8	1.095		1635	3.02
															123	1479	-4.93295	-4.24583						1476	124.1	0.26		1634	2.6
															123.25	1478	-4.79857	-4.14183						1475	124.3	0.89		1632	2.29
															123.5	1477	-4.91193	-4.1606						1474	124.6	1.18		1631	2.54
															123.8	1476	-5.07884	-4.12337						1473	124.8	0.98		1630	2.24
															124.1	1475	-5.29037	-4.59608						1472	125	1.33		1629	1.255
															124.3	1474	-5.08714	-4.24188						1471	125.25	0.68		1628	0.65
															124.6	1473	-5.19361	-4.07541						1470	125.5	1.15667		1627	0.243333
															124.8	1472	-5.0176	-4.18742						1469	125.7	1.33		1626	0.78
															125.1	1471	-4.9757	-4.2227						1468	125.9	1.8		1625	1.22
															125.4	1470	-4.86848	-4.04013						1467	126.1	1.31		1624	0.73
															125.65	1469	-5.10363	-4.20026						1466	126.4	0.875		1623	0.363333
															125.9	1468	-4.56224	-3.7243						1465	126.7	0.24		1622	0.27
															126.1	1467	-5.27094	-4.00527						1464	126.85	0.61		1621	0.37
															126.4	1466	-5.64832	-4.25008						1463	127.05	0.475		1620	0.92
															126.7	1465	-6.11618	-4.60598						1462	127.3	0.12		1619	0.65
															126.9	1464	-5.94661	-4.50132						1461	127.5	1.27		1618	0.373333
															127.2	1463	-5.91031	-4.45559						1460	127.7	0.58		1617	0.54
															127.5	1462	-5.89635	-4.0259						1459	128	1.28		1616	1.22
															127.7	1461	-6.06547	-4.41392						1458	128.3	1.18		1615	0.476667
															128	1460	-5.80353	-4.01837						1457	128.6	1.08		1614	-0.42
															128.3	1459	-5.96122	-4.07458						1456	128.9	0.4		1613	0.0166667
															128.5	1458	-6.39979	-4.446						1455	129.1	1.59		1612	0.92
															128.7	1457	-5.98491	-3.82043						1454	129.4	1.03		1611	0.405
															129	1456	-6.25752	-4.18177						1453	129.65	0.68		1610	-0.025
															129.35	1455	-6.55756	-4.23332						1452	129.9	0.55		1609	0.65
															129.55	1454	-6.59471	-4.0662						1451	130.2	-0.136667		1608	1.07
															129.8	1453	-7.44608	-4.42203						1450	130.45	0.19		1607	1.18
															130.1	1452	-7.56456	-4.70196						1449	130.7	-0.71		1606	0.365
															130.35	1451	-7.74362	-4.799						1448	131	0.45		1605	-0.41
															130.55	1450	-7.79902	-4.89484						1447	131.3	-0.205		1604	-0.325
															130.9	1449	-7.79301	-4.82031						1446	131.6	-0.86		1603	-1.57
															131.2	1448	-7.85857	-5.0213						1445	131.8	0.34		1602	-1.83
															131.4	1447	-7.71057	-4.69551						1444	132.05	1.64		1601	-1.7075
															131.6	1446	-8.14921	-5.22607						1443	132.3	0.98		1600	-0.523333
															131.9	1445	-7.01414	-4.16883						1442	132.6	0.935		1599	0.945
															132.2	1444	-6.91841	-4.01804						1441	132.95	1.015		1598	1.5175
															132.5	1443	-7.0291	-4.14466						1440	133.2	1.58667		1597	2.25
															132.7	1442	-3.863	-4.28286						1439	133.45	1.925		1596	2.645
															133	1441	-3.57984	-4.11626						1438	133.7	1.33667		1595	2.7
															133.25	1440	-3.30573	-3.76519						1437	134	1.27667		1594	2.005
															133.5	1439	-3.59898	-3.76137						1436	134.25	1.085		1593	1.955
															133.75	1438	-3.97096	-3.99724						1435	134.5	1.10667		1592	1.93333
															134	1437	-3.48522	-4.02098						1434	134.8	1.29		1591	1.59333
															134.3	1436	-3.18346	-4.18175						1433	135.1	1.27		1590	1.3275
															134.55	1435	-2.81932	-4.03771						1432	135.35	0.935		1589	1.02
															134.8	1434	-2.90152	-4.01529						1431	135.6	0.833333		1588	0.67
															135.1	1433	-3.03576	-4.02709						1430	135.9	0.266667		1587	1.03667
															135.35	1432	-3.48188	-4.21464						1429	136.15	0.215		1586	1.11
															135.6	1431	-3.33088	-4.27253						1428	136.4	-0.503333		1585	1.48
															135.9	1430	-3.15292	-4.5925						1427	136.7	-0.563333		1584	1.2925
															136.15	1429	-3.42673	-4.62127						1426	136.95	0.11		1583	0.86
															136.4	1428	-4.38308	-5.02676						1425	137.2	0.836667		1582	0.4175
															136.65	1427	-5.05492	-5.13846						1424	137.5	0.78		1581	0.663333
															136.9	1426	-4.88703	-4.75542						1423	137.8	0.186667		1580	0.6425
															137.2	1425	-4.25653	-4.27053						1422	138.05	0.66		1579	0.173333
															137.5	1424	-4.27683	-4.30093						1421	138.35	1.67		1578	0.0075
															137.75	1423	-4.25094	-4.66301						1420	138.6	1.36		1577	-0.3025
															138	1422	-3.76766	-4.43988						1419	138.8	0.81		1576	-1.055
															138.35	1421	-2.73538	-3.79991						1418	139.1	0.96		1575	0.97
															138.6	1420	-3.19626	-3.97533						1417	139.4	1.35		1574	0.953333
															138.8	1419	-3.31597	-4.28377						1416	139.5	0.43		1573	0.97
															139.1	1418	-3.2677	-4.19994						1415	139.7	1.5		1572	1.1775
															139.4	1417	-3.37719	-3.98103						1414	139.9	1.07		1571	1.395
															139.6	1416	-3.46548	-4.19906						1413	140.15	1.495		1570	1.5975
															139.9	1415	-3.17349	-4.13624						1412	140.4	1.49		1569	1.49
															140.15	1414	-2.97809	-3.89596						1411	140.5	1.61		1568	1.5125
															140.45	1413	-3.04285	-3.86976						1410	140.75	0.89		1567	1.8375
															140.75	1412	-3.33328	-4.24015						1409	140.95	1.655		1566	1.90333
															140.95	1411	-3.23568	-3.80554						1408	141.15	1.155		1565	1.125
															141.2	1410	-3.23421	-4.01935						1407	141.35	1.225		1564	0.85
															141.5	1409	-2.97876	-3.94313						1406	141.55	1.665		1563	1.185
															141.75	1408	-3.39202	-4.38804						1405	141.75	0.63		1562	1.475
															142	1407	-3.28605	-3.83993						1404	141.95	1.81		1561	0.795
															142.3	1406	-3.79112	-4.20155						1403	142.15	0.91		1560	0.51
															142.6	1405	-3.73671	-3.93791						1402	142.4	1.27		1559	0.295
															142.9	1404	-4.13283	-4.52452						1401	142.5	1.71		1558	0.525
															143.2	1403	-3.84815	-3.88865						1400	142.75	0.8		1557	0.58
															143.5	1402	-4.19516	-4.2234						1399	143.1	0.91		1556	0.14
															143.8	1401	-4.62713	-4.33605						1398	143.5	0.92		1555	0.235
															144.1	1400	-4.64855	-4.38796						1397	143.9	0.4		1554	0.453333
															144.4	1399	-4.67596	-4.30826						1396	144.3	0.975		1553	0.01
															144.7	1398	-4.62713	-4.51135						1395	144.6	-0.09		1552	0.065
															145	1397	-4.75656	-4.39618						1394	144.9	0.76		1551	0.18
															145.35	1396	-4.44726	-4.78066						1393	145.3	-0.436667		1550	0.11
															145.7	1395	-3.41365	-4.27548						1392	145.65	0.88		1549	-0.71
															146	1394	-3.22197	-3.98727						1391	146.05	1.385		1548	-0.25
															146.3	1393	-3.26359	-4.03503						1390	146.4	1.08333		1547	0.47
															146.6	1392	-3.1301	-3.99615						1389	146.75	1.3625		1546	1.445
															146.9	1391	-3.15318	-4.02184						1388	147.1	1.57667		1545	1.57
															147.15	1390	-3.13829	-3.77533						1387	147.45	1.2325		1544	1.93
															147.4	1389	-3.22058	-4.03338						1386	147.8	0.903333		1543	2.815
															147.7	1388	-3.31248	-4.12256						1385	148.15	1.4475		1542	4.02
															148	1387	-3.33089	-4.15207						1384	148.55	1.405		1541	4.505
															148.3	1386	-3.09326	-3.83163						1383	148.9	1.45333		1540	2.7
															148.55	1385	-3.14936	-3.99799						1382	149.25	1.9275		1539	0.706667
															148.8	1384	-3.29046	-3.93782						1381	149.6	2.13		1538	0.655
															149.1	1383	-3.15755	-3.86279						1380	149.95	0.4725		1537	0.74
															149.4	1382	-2.68736	-3.47716						1379	150.3	-0.473333		1536	-0.4
															149.7	1381	-2.51444	-3.75043						1378	150.65	1.045		1535	0.09
															149.95	1380	-4.31877	-4.72482						1377	151.05	1.0975		1534	-0.423333
															150.2	1379	-4.8397	-4.79727						1376	151.4	1.37667		1533	-1.185
															150.5	1378	-3.73358	-4.27018						1375	151.7	1.32		1532	-1.43667
															150.8	1377	-3.81173	-4.33568						1374	151.9	0.39		1531	-1.34
															151.05	1376	-3.85536	-4.01147						1373	152.05	1.825		1530	-1.24667
															151.3	1375	-3.85392	-3.96227						1372	152.25	0.6		1529	-1.1
															151.6	1374	-3.98976	-3.95948						1371	152.45	1.265		1528	-1.23667
															151.85	1373	-4.24699	-4.43183						1370	152.65	0.155		1527	-0.96
															152.1	1372	-3.96437	-3.97395						1369	152.85	1.635		1526	-0.21
															152.4	1371	-4.15487	-4.12235						1368	153	0.97		1525	1.09
															152.65	1370	-4.14788	-4.65636						1367	153.15	1.14		1524	1.03
															152.9	1369	-3.95479	-3.94337						1366	153.35	0.56		1523	1.49
															153.15	1368	-4.09194	-4.10002						1365	153.55	1.35		1522	1.615
															153.4	1367	-4.22229	-4.32539						1364	153.75	0.665		1521	1.57
															153.65	1366	-4.22303	-4.04653						1363	153.95	1.06		1520	1.79
															153.9	1365	-4.35428	-4.25734						1362	154.1	0.25		1519	1.41
															154.2	1364	-4.54398	-4.49497						1361	154.25	0.535		1518	1.89
															154.5	1363	-5.00673	-4.52719						1360	154.45	0.515		1517	1.59333
															154.75	1362	-5.41734	-4.92013						1359	154.65	-0.06		1516	1.37
															155	1361	-5.90609	-4.89772						1358	154.85	-0.545		1515	1.73667
															155.3	1360	-5.70815	-4.57124						1357	155.05	-0.06		1514	1.78333
															155.55	1359	-5.14512	-4.64739						1356	155.2	0.42		1513	2
															155.8	1358	-4.78586	-3.81973						1355	155.35	0.245		1512	1.37333
															156.05	1357	-4.89669	-3.91398						1354	155.55	0.165		1511	0.976667
															156.25	1356	-5.02397	-4.00626						1353	155.75	1.89		1510	1.24
															156.45	1355	-4.77026	-3.76051						1352	155.95	1.04		1509	0.443333
															156.65	1354	-4.74682	-3.60006						1351	156.15	1.7		1508	0.63
															156.85	1353	-5.05813	-4.07033						1350	156.3	1.18		1507	1.205
															157	1352	-4.63811	-3.39588						1349	156.45	1.74		1506	0.646667
															157.15	1351	-4.80498	-3.6512						1348	156.65	2.02		1505	0.756667
															157.35	1350	-4.71195	-3.59402						1347	156.85	1.19		1504	0.485
															157.55	1349	-5.0058	-3.68031						1346	157.05	2.075		1503	1.11667
															157.75	1348	-5.18475	-3.67248						1345	157.25	2.095		1502	1.49333
															157.9	1347	-5.43136	-4.1181						1344	157.4	1.97		1501	0.825
															158.05	1346	-4.78453	-3.34138						1343	157.55	1.88		1500	0.96
															158.25	1345	-4.81669	-3.41859						1342	157.75	1.895		1499	1.79333
															158.45	1344	-5.39136	-3.62403						1341	157.95	1.655		1498	2.045
															158.65	1343	-5.08416	-3.18671						1340	158.15	2.54		1497	1.99667
															158.85	1342	-5.62015	-3.49453						1339	158.35	2.09		1496	1.65
															159.05	1341	-6.18014	-3.64426						1338	158.5	2.14		1495	1.75
															159.25	1340	-6.35991	-3.80724						1337	158.65	2.755		1494	1.50333
															159.5	1339	-7.51413	-4.18211						1336	158.85	2.21		1493	1.17
															159.75	1338	-9.03066	-5.09432						1335	159.05	1.945		1492	0.05
															159.95	1337	-7.89522	-4.38084						1334	159.25	1.66		1491	0.1
															160.15	1336	-7.95528	-4.25165						1333	159.45	1.095		1490	0.393333
															160.35	1335	-8.51061	-4.73537						1332	159.6	0.79		1489	1.01
															160.6	1334	-6.24153	-4.30185						1331	159.75	-0.62		1488	1.285
															160.85	1333	-3.91422	-4.23845						1330	159.95	0.64		1487	1.59
															161.05	1332	-3.39801	-4.07933						1329	160.15	0.87		1486	0.806667
															161.25	1331	-3.62596	-4.26958						1328	160.35	0.015		1485	0.89
															161.5	1330	-5.62272	-5.05236						1327	160.55	0.72		1484	0.93
															161.75	1329	-6.76127	-5.57572						1326	160.7	0.9		1483	1.29667
															161.95	1328	-6.61165	-5.29884						1325	160.85	0.89		1482	1.29
															162.15	1327	-6.78264	-5.26813						1324	161.05	1.175		1481	1.07
															162.35	1326	-6.84997	-5.64739						1323	161.25	0.84		1480	0.966667
															162.6	1325	-6.93836	-5.79193						1322	161.45	-0.24		1479	1.095
															162.85	1324	-6.77658	-5.45097						1321	161.65	-1.37		1478	1.18
															163.05	1323	-6.26178	-5.46383						1320	161.9	-1.11333		1477	1.075
															163.25	1322	-5.62062	-5.36763						1319	162.2	-1.13		1476	1.18
															163.5	1321	-5.77807	-5.62226						1318	162.55	-1.815		1475	0.695
															163.75	1320	-5.01245	-5.35971						1317	162.9	-1.22667		1474	1.1
															163.95	1319	-5.05711	-5.49459						1316	163.2	-1.2		1473	1.15
															164.15	1318	-4.60773	-5.22415						1315	163.55	-1.45		1472	1.14
															164.35	1317	-1.84456	-2.5046						1314	163.9	-1.24333		1471	0.91
															164.6	1316	-3.24382	-4.78696						1313	164.2	-0.726667		1470	1.04333
															164.85	1315	-2.4031	-4.60888						1312	164.6	-0.0766667		1469	0.88
															165.05	1314	-3.04067	-4.13016						1311	164.9	0.556667		1468	1.21
															165.25	1313	-3.0834	-4.13742						1310	165.25	1.1575		1467	1.53
															165.45	1312	-2.7299	-3.97963						1309	165.6	1.50333		1466	1.065
															165.7	1311	-2.66496	-4.03199						1308	165.95	0.5925		1465	0.93
															165.95	1310	-3.23237	-4.37759						1307	166.3	-0.23		1464	0.43
															166.15	1309	-3.56203	-4.59178						1306	166.6	-0.273333		1463	0.445
															166.35	1308	-3.9267	-4.91336						1305	166.95	-0.6875		1462	0.62
															166.6	1307	-3.96281	-4.89783						1304	167.3	-1.41667		1461	0.63
															166.85	1306	-3.94569	-5.1441						1303	167.6	-0.913333		1460	0.76
															167.05	1305	-4.26689	-5.12065						1302	167.95	0.0475		1459	0.71
															167.25	1304	-4.32466	-5.47071						1301	168.3	-0.526667		1458	1.5
															167.5	1303	-4.16837	-5.47117						1300	168.65	0.8175		1457	1.15
															167.75	1302	-3.80527	-4.86227						1299	169	2.48667		1456	1.49
															167.95	1301	-3.64353	-4.60288						1298	169.3	0.67		1455	0.94
															168.15	1300	-3.79023	-5.02063						1297	169.65	0.04		1454	0.996667
															168.35	1299	-3.84102	-5.02873						1296	170	0.656667		1453	1.215
															168.6	1298	-3.23169	-4.38169						1295	170.35	1.065		1452	0.733333
															168.85	1297	-1.74798	-3.56849						1294	170.65	0.835		1451	0.12
															169.05	1296	-1.00132	-3.42663										1450	-0.265
															169.25	1295	-3.31798	-4.46132										1449	-0.455
															169.5	1294	-3.84563	-4.45157										1448	-0.46
															169.75	1293	-3.66976	-4.85167										1447	-0.19
															169.95	1292	-3.44594	-4.30394										1446	0.04
															170.15	1291	-3.10347	-4.40189										1445	-0.32
															170.35	1290	-3.1889	-4.04121										1444	0.52
															170.6	1289	-3.11608	-4.23984										1443	1.25
															170.85	1288	-3.04134	-4.00818										1442	1.135
															171.05	1287	-2.98868	-4.10727										1441	0.93
															171.25	1286	-3.22901	-4.05453										1440	0.88
															171.5	1285	-3.60125	-4.49358										1439	1.45
															171.75	1284	-3.59416	-4.18374										1438	1.66
																												1437	1.35667
																												1436	1.355
																												1435	1.12667
																												1434	1.22
																												1433	1.23333
																												1432	1.225
																												1431	0.976667
																												1430	0.76
																												1429	0.225
																												1428	0.0266667
																												1427	-0.52
																												1426	-0.425
																												1425	0.273333
																												1424	0.77
																												1423	0.683333
																												1422	0.365
																												1421	0.925
																												1420	1.55
																												1419	1.38
																												1418	1.095
																												1417	0.84
																												1416	1.13
																												1415	1.03
																												1414	1.17
																												1413	1.255
																												1412	1.61
																												1411	1.54
																												1410	1.175
																												1409	1.21
																												1408	1.22
																												1407	1.405
																												1406	1.245
																												1405	1.205
																												1404	0.635
																												1403	1.54
																												1402	0.81
																												1401	1.07
																												1400	1.36
																												1399	0.77
																												1398	0.75
																												1397	1.03
																												1396	0.445
																												1395	0.66
																												1394	0.695
																												1393	0.116667
																												1392	0.4025
																												1391	0.9675
																												1390	1.30667
																												1389	1.175
																												1388	1.46
																												1387	1.4375
																												1386	1.22
																												1385	1.0575
																												1384	1.4775
																												1383	1.45
																												1382	1.5725
																												1381	2.05
																												1380	1.755
																												1379	0.97
																												1378	0.6275
																												1377	0.6325
																												1376	0.883333
																												1375	0.996667
																												1374	0.83
																												1373	1.145
																												1372	1.16
																												1371	1.105
																												1370	0.78
																												1369	0.5
																												1368	1.31
																												1367	1.295
																												1366	1.04
																												1365	0.73
																												1364	1.165
																												1363	0.735
																												1362	0.82
																												1361	0.53
																												1360	0.545
																												1359	0.39
																												1358	-0.18
																												1357	-0.515
																												1356	-0.02
																												1355	0.285
																												1354	0.025
																												1353	0.91
																												1352	1.455
																												1351	1.185
																												1350	1.36
																												1349	1.595
																												1348	1.79
																												1347	1.635
																												1346	1.665
																												1345	1.81
																												1344	2.02
																												1343	1.865
																												1342	1.8
																												1341	1.75
																												1340	2.2
																												1339	2.28
																												1338	1.98
																												1337	2.215
																												1336	2.595
																												1335	2.14
																												1334	1.81
																												1333	1.835
																												1332	1.2
																												1331	0.465
																												1330	-0.34
																												1329	0.825
																												1328	0.63
																												1327	0.11
																												1326	0.7
																												1325	0.785
																												1324	1.02
																												1323	1.115
																												1322	0.58
																												1321	-0.515
																												1320	-1.30333
																												1319	-1.14667
																												1318	-1.4175
																												1317	-1.74
																												1316	-1.44
																												1315	-1.29
																												1314	-1.18
																												1313	-1.13
																												1312	-0.633333
																												1311	0.09
																												1310	0.8475
																												1309	1.37333
																												1308	1.28
																												1307	0.726667
																												1306	-0.0533333
																												1305	-0.5325
																												1304	-0.7
																												1303	-1.29333
																												1302	-0.625
																												1301	-0.333333
																												1300	-0.02
																												1299	0.96
																												1298	1.31333
																												1297	0.94
																												1296	0.153333
																												1295	0.4125
																												1294	0.975
