# Supplementary material for: Modern anthropogenic drought in Central Brazil unprecedented during last 700 years
Source: Nat Commun. 2024 Feb 26;15:1728. doi: 10.1038/s41467-024-45469-8 (PMC11258244; doi:10.1038/s41467-024-45469-8)
Supplement: Supplementary file 5 — Supplementary Data 2 [file 41467_2024_45469_MOESM5_ESM.xlsx]

## Sheet: Instrumental record
Fig 1 - Regional precipitation (mean values from INMET and ANA meteorological stations (Table S1)					Fig 1 - ETo_13-17S - 42.5- 46.5W					Fig 1 - P - PET (FAO-56 Penman–Monteith)					Fig 1 - Streamflow: 13 – 18° S; 43 - 47° W (Table S1)			Fig 2 and 3 - Regional evaporation (1914-2016) obtained from monthly mean data, averaged over the domain 13 - 17o S and 43 - 45o W				Fig 3 - Regional Temperature CRU TS 4.06 at 13-17oS; 42.5-46.5oW				Fig 3 - Potential evapotranspiration was calculated using the Thornthwaite (1948) equation from temperature data and adjusted to Penman-Monteith (FAO-56) using monthly coefficient corrections according to Aschonitis				Fig 3 - P-PET (Precipitation - Potential Evapotranspiration)
Year	Reginonal Rainfall	Rainfall	Reginonal Rainfall		Year	PET	PET	PET		Year	P-PET	P-PET	P-PET		Year	Streamflow		Year	Local Evaporation	Local Evaporation		Year	Temperature	Temperature		Year	PET	PET		Year	P-PET	P-PET
CE	mm.year-1	Anomaly, mm.year-1	z-score		CE	mm.year-1	Anomaly, mm.yr-1	z-score		CE	mm.year-1	Anomaly, mm.yr-1	z-score		CE	z-score		CE	mm	anomaly, mm		CE	oC	z-score		CE	mm.year-1	z-score		CE	mm.year-1	z-score
2016	622.475	-404.034	-1.48194		2018	1668.5	140.063	1.87086		2018	-894.712	-273.953	-1.2858		2021	-0.940779		2016	2468.83	986.121		2016	25.3482	3.06077		2016	1811.91	3.48455		2016	-1189.44	-2.48658
2015	645.631	-380.878	-1.39701		2017	1744.85	216.42	2.89079		2017	-1132.13	-511.368	-2.40011		2020	-0.700657		2015	2233.39	750.681		2015	24.7634	2.02637		2015	1689.73	2.07415		2015	-1044.1	-1.90223
2014	762.081	-264.428	-0.969888		2016	1762.37	233.94	3.1248		2016	-1139.9	-519.139	-2.43658		2019	-1.19006		2014	2042.35	559.649		2014	24.6089	1.75294		2014	1652.51	1.64453		2014	-890.428	-1.28439
2013	736.808	-289.701	-1.06259		2015	1690.54	162.103	2.16525		2015	-1044.91	-424.146	-1.99073		2018	-1.30809		2013	2157.49	674.781		2013	24.8088	2.10656		2013	1698.36	2.17379		2013	-961.553	-1.57035
2012	743.758	-282.751	-1.03709		2014	1664.93	136.497	1.82323		2014	-902.85	-282.09	-1.32399		2017	-1.49662		2012	2060.05	577.347		2012	24.1449	0.932148		2012	1577.48	0.778511		2012	-833.727	-1.05642
2011	982.042	-44.4664	-0.163097		2013	1677.53	149.095	1.9915		2013	-940.72	-319.961	-1.50174		2016	-1.37805		2011	1766.62	283.913		2011	24.4426	1.45888		2011	1633.95	1.43027		2011	-651.906	-0.325402
2010	900.643	-125.866	-0.461659		2012	1618.25	89.8128	1.19965		2012	-874.488	-253.729	-1.19088		2015	-0.92941		2010	1884.26	401.55		2010	24.5893	1.71835		2010	1664.14	1.77877		2010	-763.496	-0.774058
2009	891.143	-135.366	-0.496504		2011	1582.84	54.4087	0.726752		2011	-600.8	19.9594	0.0936793		2014	-0.939004		2009	1863.06	380.35		2009	24.4047	1.39171		2009	1636.56	1.46041		2009	-745.416	-0.701364
2008	705.536	-320.973	-1.17729		2010	1647.43	118.992	1.5894		2010	-746.782	-126.023	-0.591488		2013	-0.671195		2008	2177.32	694.611		2008	24.4475	1.46742		2008	1650.97	1.62671		2008	-945.43	-1.50553
2007	1040.48	13.9683	0.0512338		2009	1594.23	65.7965	0.878861		2009	-703.087	-82.3276	-0.386405		2012	-0.445546		2007	1847.04	364.33		2007	24.204	1.0368		2007	1583.12	0.843591		2007	-542.646	0.113883
2006	885.387	-141.122	-0.517617		2008	1672.95	144.521	1.93041		2008	-967.419	-346.66	-1.62705		2011	-0.335678		2006	2003.28	520.576		2006	24.3036	1.21295		2006	1636.37	1.45824		2006	-750.984	-0.72375
2005	870.228	-156.28	-0.573217		2007	1604.48	76.047	1.01578		2007	-564.004	56.7557	0.266383		2010	-0.533025		2005	2020.51	537.808		2005	24.5371	1.62604		2005	1652.53	1.64479		2005	-782.304	-0.849675
2004	1017.58	-8.92508	-0.0327361		2006	1561.27	32.8395	0.438646		2006	-675.886	-55.1268	-0.258738		2009	-0.150807		2004	1916.35	433.643		2004	24.055	0.773207		2004	1579.84	0.805711		2004	-562.257	0.0350334
2003	869.433	-157.075	-0.576132		2005	1592.55	64.1159	0.856413		2005	-722.321	-101.562	-0.476681		2008	-0.599848		2003	2140.54	657.833		2003	24.5679	1.68045		2003	1660.3	1.73443		2003	-790.864	-0.884091
2002	943.627	-82.8817	-0.304		2004	1552.58	24.1489	0.322563		2004	-534.999	85.7605	0.402517		2007	-0.0340426		2002	1985.39	502.684		2002	24.4438	1.46086		2002	1616.55	1.22947		2002	-672.925	-0.409912
2001	812.345	-214.163	-0.785524		2003	1627.01	98.5752	1.3167		2003	-757.575	-136.816	-0.642146		2006	-0.0760791		2001	2146.09	663.38		2001	24.4059	1.39384		2001	1623.02	1.30419		2001	-810.68	-0.96376
2000	927.442	-99.0659	-0.363361		2002	1582.44	54.0028	0.72133		2002	-638.81	-18.0501	-0.0847183		2005	-0.192129		2000	1897.31	414.601		2000	23.9376	0.565394		2000	1553.97	0.507067		2000	-626.526	-0.223362
1999	889.494	-137.014	-0.502551		2001	1638.43	110.001	1.46932		2001	-826.089	-205.33	-0.963717		2004	0.276063		1999	2098.65	615.947		1999	24.5619	1.66984		1999	1655.36	1.6774		1999	-765.863	-0.783572
1998	647.969	-378.54	-1.38844		2000	1546.74	18.3082	0.244547		2000	-619.299	1.46032	0.00685403		2003	-0.667678		1998	2429.15	946.441		1998	25.057	2.54574		1998	1748.59	2.75361		1998	-1100.62	-2.12949
1997	1054.17	27.6628	0.101464		1999	1605.36	76.9309	1.02759		1999	-715.87	-95.1106	-0.446402		2002	-0.802407		1997	1800.38	317.67		1997	23.6783	0.106815		1997	1520.79	0.124046		1997	-466.615	0.419567
1996	738.438	-288.07	-1.0566		1998	1715.08	186.65	2.49314		1998	-1067.12	-446.356	-2.09497		2001	-0.828341		1996	2188.5	705.794		1996	24.2586	1.13332		1996	1613.72	1.19678		1996	-875.282	-1.2235
1995	686.999	-339.509	-1.24528		1997	1478.83	-49.5991	-0.662509		1997	-424.663	196.096	0.920379		2000	-0.40565		1995	2124.99	642.287		1995	24.4315	1.4392		1995	1633.99	1.43071		1995	-946.987	-1.51179
1994	764.546	-261.963	-0.960846		1996	1614.86	86.4233	1.15438		1996	-876.418	-255.659	-1.19994		1999	-0.667716		1994	1940.66	457.955		1994	24.0912	0.837122		1994	1582.8	0.839901		1994	-818.257	-0.994225
1993	846.933	-179.576	-0.658661		1995	1589.77	61.3409	0.819347		1995	-902.775	-282.016	-1.32364		1998	-0.691207		1993	1840.84	358.13		1993	23.6687	0.0897134		1993	1507.78	-0.0261276		1993	-660.844	-0.361338
1992	1222.79	196.282	0.71994		1994	1561.73	33.2952	0.444733		1994	-797.183	-176.423	-0.828043		1997	-0.120065		1992	1524.97	42.2656		1992	23.8411	0.394686		1992	1531.94	0.252749		1992	-309.145	1.05268
1991	777.825	-248.683	-0.912139		1993	1470.82	-57.6162	-0.769595		1993	-623.884	-3.12505	-0.0146674		1996	-0.679055		1991	1715.56	232.858		1991	23.9787	0.638149		1991	1553.54	0.502079		1991	-775.711	-0.823168
1990	1119.59	93.082	0.341413		1992	1413.94	-114.489	-1.52926		1992	-191.153	429.606	2.01636		1995	-0.183104		1990	1540.08	57.3731		1990	24.0684	0.796893		1990	1570.78	0.70111		1990	-451.189	0.481592
1989	765.882	-260.626	-0.955945		1991	1536.74	8.30451	0.110926		1991	-758.913	-138.153	-0.648423		1994	0.522139		1989	1900.18	417.478		1989	24.0321	0.732651		1989	1564.18	0.624976		1989	-798.301	-0.913992
1988	870.778	-155.731	-0.571201		1990	1470.31	-58.1255	-0.776398		1990	-350.718	270.042	1.26744		1993	0.278863		1988	1860.07	377.366		1988	24.2792	1.16974		1988	1626.16	1.34032		1988	-755.378	-0.741416
1987	665.97	-360.538	-1.32241		1989	1549.72	21.2905	0.284383		1989	-783.842	-163.082	-0.765428		1992	0.619902		1987	1984.21	501.501		1987	24.2673	1.14865		1987	1589.96	0.922534		1987	-923.991	-1.41934
1986	934.41	-92.0986	-0.337806		1988	1569.34	40.906	0.546393		1988	-698.562	-77.8023	-0.365165		1991	0.0601118		1986	1702.94	220.23		1986	23.8408	0.394226		1986	1531.45	0.247184		1986	-597.044	-0.104829
1985	958.97	-67.5384	-0.247723		1987	1589.3	60.865	0.81299		1987	-923.328	-302.569	-1.42011		1990	0.127791		1985	1624.51	141.807		1985	23.5465	-0.126379		1985	1497.6	-0.143592		1985	-538.63	0.130027
1984	906.434	-120.074	-0.440418		1986	1506.47	-21.9644	-0.293385		1986	-572.059	48.7003	0.228575		1989	-0.2704		1984	1748.71	266		1984	23.9804	0.641102		1984	1553.33	0.499674		1984	-646.894	-0.305252
1983	1016.89	-9.62338	-0.0352974		1985	1509.83	-18.6081	-0.248553		1985	-550.855	69.9041	0.328095		1988	0.129935		1983	1624.89	142.18		1983	24.0532	0.769932		1983	1558.84	0.563315		1983	-541.956	0.116655
1982	941.523	-84.9853	-0.311716		1984	1534.57	6.13298	0.0819199		1984	-628.132	-7.37288	-0.0346046		1987	-0.142854		1982	1509.73	27.0206		1982	23.5388	-0.139964		1982	1488.6	-0.247431		1982	-547.082	0.0960489
1981	989.285	-37.2238	-0.136532		1983	1535.01	6.57881	0.087875		1983	-518.127	102.632	0.481705		1986	0.375899		1981	1615.43	132.729		1981	23.3469	-0.479426		1981	1477.64	-0.373957		1981	-488.359	0.332147
1980	1048.2	21.6916	0.079562		1982	1430.97	-97.4615	-1.30182		1982	-489.449	131.311	0.616307		1985	0.406429		1980	1593.78	111.077		1980	23.6587	0.072122		1980	1507.47	-0.0296106		1980	-459.275	0.44908
1979	1296.4	269.888	0.989916		1981	1473.42	-55.0095	-0.734777		1981	-484.139	136.62	0.641227		1984	0.835476		1979	1444.31	-38.3962		1979	23.2399	-0.668858		1979	1450.92	-0.682439		1979	-154.522	1.67435
1978	1105.75	79.2416	0.290648		1980	1459.11	-69.3278	-0.92603		1980	-410.906	209.854	0.98495		1983	1.24382		1978	1549.95	67.2472		1978	23.4326	-0.327926		1978	1479.58	-0.351548		1978	-373.835	0.792596
1977	927.057	-99.4512	-0.364775		1979	1400.85	-127.588	-1.70423		1979	-104.448	516.311	2.42331		1982	1.67873		1977	1835.56	352.858		1977	23.541	-0.136202		1977	1485.82	-0.279522		1977	-558.767	0.0490658
1976	640.658	-385.851	-1.41525		1978	1437.29	-91.1419	-1.21741		1978	-331.541	289.218	1.35745		1981	1.15191		1976	2336.03	853.327		1976	23.6838	0.116421		1976	1513.33	0.0379959		1976	-872.674	-1.21301
1975	877.368	-149.14	-0.547028		1977	1511.37	-17.0632	-0.227918		1977	-584.313	36.4465	0.171062		1980	1.43667		1975	1807.99	325.284		1975	23.3815	-0.418255		1975	1478.38	-0.365422		1975	-601.015	-0.120792
1974	870.167	-156.342	-0.573442		1976	1672.01	143.573	1.91774		1976	-1031.35	-410.589	-1.9271		1979	1.39237		1974	1601.01	118.3		1974	23.3608	-0.454847		1974	1469.41	-0.468947		1974	-599.248	-0.113687
1973	904.642	-121.867	-0.446992		1975	1587.13	58.6996	0.784066		1975	-709.765	-89.0055	-0.417748		1978	0.446682		1973	1538.06	55.3529		1973	24.3167	1.2361		1973	1601.98	1.06125		1973	-697.337	-0.508059
1972	1047.8	21.2916	0.0780949		1974	1505.18	-23.2547	-0.31062		1974	-635.012	-14.2526	-0.0668946		1977	-0.359199		1972	1193.5	-289.205		1972	23.3473	-0.478767		1972	1459.99	-0.577737		1972	-412.19	0.638389
1971	688.032	-338.476	-1.24149		1973	1510.21	-18.2252	-0.243439		1973	-605.566	15.1929	0.0713079		1976	-0.583661		1971	1462.08	-20.6255		1971	23.7923	0.308467		1971	1524.8	0.170343		1971	-836.765	-1.06864
1970	1014	-12.5102	-0.0458859		1972	1364.76	-163.675	-2.18625		1972	-316.959	303.801	1.42589		1975	-0.0352262		1970	1286.53	-196.179		1970	23.5998	-0.0321746		1970	1502.22	-0.0902702		1970	-488.222	0.332698
1969	718.654	-307.855	-1.12917		1971	1459.85	-68.5828	-0.916079		1971	-771.818	-151.059	-0.708996		1974	0.779086		1969	1120.15	-362.557		1969	23.6567	0.0686105		1969	1502.3	-0.0893129		1969	-783.649	-0.855083
1968	868.595	-157.914	-0.579208		1970	1546.33	17.8948	0.239026		1970	-532.33	88.4294	0.415044		1973	0.107169		1968	1183.33	-299.38		1968	22.788	-1.46818		1968	1421.61	-1.02078		1968	-553.013	0.0722019
1967	763.962	-262.546	-0.962986		1969	1599.51	71.0802	0.949438		1969	-880.86	-260.101	-1.22078		1972	-0.131447		1967	1370.07	-112.639		1967	23.5663	-0.091385		1967	1495.9	-0.163258		1967	-731.934	-0.647161
1966	963.979	-62.5297	-0.229351		1968	1491.65	-36.7804	-0.491286		1968	-623.058	-2.29893	-0.01079		1971	-0.563728		1966	1367.59	-115.119		1966	23.3736	-0.4322		1966	1473.04	-0.42713		1966	-509.058	0.248924
1965	942.851	-83.6573	-0.306845		1967	1543.71	15.276	0.204045		1967	-779.747	-158.988	-0.746208		1970	0.315471		1965	1259.15	-223.55		1965	23.0442	-1.01494		1965	1419.33	-1.04704		1965	-476.482	0.3799
1964	1167.2	140.692	0.516041		1966	1482.62	-45.8162	-0.61198		1966	-518.638	102.121	0.479305		1969	0.109944		1964	1459.66	-23.0405		1964	23.7089	0.160916		1964	1562	0.599742		1964	-394.797	0.708318
1963	1104.06	77.5523	0.284452		1965	1438.43	-90.002	-1.20218		1965	-495.58	125.179	0.587529		1968	0.498232		1963	1628.78	146.071		1963	23.1584	-0.81301		1963	1453.63	-0.651137		1963	-349.57	0.890154
1962	828.282	-198.227	-0.727071		1964	1552.49	24.0529	0.32128		1964	-385.286	235.474	1.1052		1967	0.0118129		1962	1555.85	73.1412		1962	23.3596	-0.457012		1962	1493.84	-0.187053		1962	-665.554	-0.380274
1961	803.747	-222.762	-0.817062		1963	1582.09	53.6603	0.716755		1963	-478.033	142.726	0.669887		1966	0.236845		1961	1332.32	-150.382		1961	23.2758	-0.605351		1961	1458.26	-0.597648		1961	-654.518	-0.335904
1960	1172.36	145.855	0.534978		1962	1606.22	77.7888	1.03905		1962	-777.941	-157.181	-0.73773		1965	0.253537		1960	1158.31	-324.395		1960	23.2976	-0.566757		1960	1467.74	-0.488226		1960	-295.381	1.10802
1959	948.272	-78.2367	-0.286963												1964	-0.354644		1959	1496.58	13.8729		1959	23.7994	0.320985		1959	1528.37	0.211622		1959	-580.102	-0.0367106
1958	1107.6	81.0941	0.297443												1963	-0.460136		1958	1270.48	-212.226		1958	23.5265	-0.161865		1958	1486.24	-0.27474		1958	-378.636	0.773291
1957	1316.74	290.232	1.06453												1962	-0.286742		1957	1193.26	-289.45		1957	22.9234	-1.22865		1957	1409.41	-1.16156		1957	-92.6719	1.92303
1956	807.252	-219.257	-0.804207												1961	-0.240141		1956	1337.24	-145.465		1956	22.9488	-1.1838		1956	1419.58	-1.04421		1956	-612.326	-0.166271
1955	1381.2	354.695	1.30098												1960	0.109325		1955	1510.83	28.1279		1955	23.25	-0.650952		1955	1456.3	-0.62031		1955	-75.098	1.99368
1954	880.247	-146.262	-0.53647												1959	-0.196299		1954	1488.81	6.10453		1954	23.2732	-0.609858		1954	1452.57	-0.663329		1954	-572.328	-0.00545473
1953	853.072	-173.437	-0.636144												1958	0.655494		1953	1463.06	-19.6505		1953	23.2866	-0.586254		1953	1461.29	-0.562755		1953	-608.216	-0.149744
1952	806.102	-220.407	-0.808425												1957	1.26013		1952	1415.61	-67.1005		1952	23.2618	-0.630124		1952	1462.52	-0.548535		1952	-656.418	-0.343542
1951	854.713	-171.795	-0.630123												1956	-0.313185		1951	1158.97	-323.735		1951	22.776	-1.48937		1951	1398.48	-1.28778		1951	-543.763	0.10939
1950	783.46	-243.048	-0.891471												1955	-0.984479		1950	1199.19	-283.514		1950	22.8871	-1.29286		1950	1404.27	-1.2209		1950	-620.811	-0.200383
1949	1020.77	-5.74175	-0.02106												1954	-0.625696		1949	1084.14	-398.564		1949	23.0019	-1.08986		1949	1422.12	-1.01485		1949	-401.355	0.681949
1948	823.84	-202.668	-0.743363												1953	-0.59279		1948	1144.08	-338.622		1948	23.2166	-0.710061		1948	1447.96	-0.716608		1948	-624.119	-0.213683
1947	933.665	-92.8434	-0.340538												1952	-0.325486		1947	1115.77	-366.939		1947	23.4428	-0.309903		1947	1481.86	-0.325259		1947	-548.197	0.0915633
1946	1072.27	45.7583	0.167836												1951	-0.168534		1946	1029.2	-453.505		1946	23.3985	-0.388211		1946	1468.84	-0.47553		1946	-396.577	0.701159
1945	1338.69	312.182	1.14504												1950	-0.0994238		1945	1008.77	-473.939		1945	23.3264	-0.515686		1945	1468.67	-0.477549		1945	-129.979	1.77303
1944	1305.7	279.193	1.02405												1949	1.50432		1944	1179.09	-303.614		1944	23.0297	-1.04065		1944	1429.74	-0.926881		1944	-124.041	1.79691
1943	1357.76	331.247	1.21497												1948	-0.0543456		1943	986.671	-496.035		1943	23.083	-0.946407		1943	1429.79	-0.926332		1943	-72.035	2.006
1942	879.342	-147.167	-0.539789															1942	1179.69	-303.014		1942	23.3468	-0.479713		1942	1467.95	-0.485893		1942	-588.605	-0.0708962
1941	1104.28	77.7666	0.285238															1941	1033.62	-449.08		1941	23.4617	-0.276498		1941	1481.82	-0.32578		1941	-377.542	0.777691
1940	961.85	-64.6584	-0.237159															1940	1276.49	-206.22		1940	23.2667	-0.621451		1940	1452.84	-0.660247		1940	-490.991	0.321562
1939	600.875	-425.633	-1.56117															1939	1685.01	202.303		1939	23.2012	-0.737186		1939	1444.23	-0.759644		1939	-843.356	-1.09514
1938	798.65	-227.858	-0.835756															1938	1254.81	-227.897		1938	23.1184	-0.883706		1938	1435.39	-0.861675		1938	-636.741	-0.264433
1937	894.925	-131.583	-0.482632															1937	1171.6	-311.105		1937	23.1011	-0.914238		1937	1430.12	-0.922578		1937	-535.19	0.143859
1936	734.66	-291.848	-1.07046															1936	1169.2	-313.505		1936	23.1673	-0.797288		1936	1440.83	-0.798854		1936	-706.174	-0.543589
1935	769.5	-257.008	-0.942675															1935	1101.67	-381.039		1935	23.114	-0.891464		1935	1430.79	-0.914783		1935	-661.291	-0.363134
1934	666.5	-360.008	-1.32047															1934	1203.6	-279.105		1934	23.0826	-0.946986		1934	1428.32	-0.943279		1934	-761.822	-0.767325
1933	745.56	-280.948	-1.03048															1933	975.2	-507.505		1933	23.0841	-0.944376		1933	1436.36	-0.850518		1933	-690.798	-0.48177
1932	725.35	-301.158	-1.10461															1932	1081.3	-401.405		1932	23.27	-0.615485		1932	1453.41	-0.653724		1932	-728.057	-0.63157
1931	958.49	-68.0184	-0.249483															1931	976.55	-506.155		1931	23.3337	-0.502852		1931	1460.86	-0.567729		1931	-502.367	0.275828
1930	634.8	-391.708	-1.43674															1930	1107.05	-375.655		1930	23.3769	-0.426376		1930	1467.16	-0.494962		1930	-832.36	-1.05093
1929	1106.69	80.1816	0.294096															1929	966.85	-515.855		1929	23.1935	-0.750941		1929	1446.86	-0.729271		1929	-340.172	0.92794
1928	659.475	-367.033	-1.34623															1928	1232	-250.705		1928	23.3581	-0.459751		1928	1466.64	-0.50093		1928	-807.169	-0.949643
1927	815.555	-210.953	-0.773751															1927	1056.62	-426.089		1927	23.3194	-0.528165		1927	1463.35	-0.538982		1927	-647.792	-0.308862
1926	1270.49	243.987	0.894913															1926	866.783	-615.922		1926	23.2188	-0.706075		1926	1444.72	-0.753956		1926	-174.228	1.59512
1925	1114.68	88.1766	0.323421															1925	1180.72	-301.989		1925	23.0621	-0.983278		1925	1424.38	-0.988801		1925	-309.693	1.05048
1924	1272.58	246.067	0.902542															1924	978.467	-504.239		1924	23.3032	-0.556838		1924	1461.88	-0.555894		1924	-189.307	1.5345
1923	1293.67	267.167	0.979934															1923	888.85	-593.855		1923	23.2188	-0.706028		1923	1447.29	-0.724384		1923	-153.61	1.67802
1922	1136.12	109.617	0.40206															1922	1013.27	-469.439		1922	23.1958	-0.746874		1922	1440.28	-0.805224		1922	-304.157	1.07274
1921	1015.69	-10.8167	-0.0396745															1921	1056.8	-425.905		1921	23.159	-0.811905		1921	1440.53	-0.802392		1921	-424.835	0.587545
1920	1030.33	3.81659	0.0139988															1920	979.6	-503.105		1920	23.1702	-0.792018		1920	1442.9	-0.775041		1920	-412.572	0.636853
1919	1427.99	401.483	1.47259															1919	833.817	-648.889		1919	23.0867	-0.939742		1919	1424.85	-0.983349		1919	3.14125	2.30825
1918	1057.27	30.7583	0.112817															1918	1043.88	-438.822		1918	22.9524	-1.17734		1918	1410.27	-1.15167		1918	-353.002	0.876356
1917	1406.57	380.058	1.39401															1917	986.5	-496.205		1917	22.8252	-1.40244		1917	1401.3	-1.25524		1917	5.27047	2.31681
1916	1320.57	294.058	1.07857															1916	885.2	-597.505		1916	23.0803	-0.951191		1916	1429.84	-0.925727		1916	-109.276	1.85627
1915	881.95	-144.558	-0.530222															1915	1069.5	-413.205		1915	23.4146	-0.359758		1915	1471	-0.450682		1915	-589.047	-0.0726734
1914	1303.2	276.692	1.01487															1914	914	-568.705		1914	23.2102	-0.721275		1914	1442.57	-0.778761		1914	-139.374	1.73526
1913	685.75	-340.758	-1.24986																			1913	23.3241	-0.519746		1913	1455.89	-0.625004		1913	-770.145	-0.800787
1912	1738.8	712.292	2.6126																			1912	23.3571	-0.461516		1912	1467.61	-0.489783		1912	271.191	3.38595
1911	691.4	-335.108	-1.22914																			1911	23.0718	-0.96611		1911	1428.18	-0.944952		1911	-736.777	-0.666631
1910	1201.5	174.992	0.641847																			1910	23.251	-0.649229		1910	1449.99	-0.693181		1910	-248.488	1.29656
1909	1329.1	302.592	1.10987																			1909	23.3298	-0.509776
																						1908	23.32	-0.527009
																						1907	23.2517	-0.647924
																						1906	23.3786	-0.423392
																						1905	23.3102	-0.544471
																						1904	23.2703	-0.614975
																						1903	23.372	-0.435147
																						1902	23.3001	-0.562294
