# Supplementary material for: Modern anthropogenic drought in Central Brazil unprecedented during last 700 years
Source: Nat Commun. 2024 Feb 26;15:1728. doi: 10.1038/s41467-024-45469-8 (PMC11258244; doi:10.1038/s41467-024-45469-8)
Supplement: Supplementary file 6 — Supplementary Data 3 [file 41467_2024_45469_MOESM6_ESM.xlsx]

## Sheet: Cave dripping isotope data
	Fig 2 - Cave Dripping isotope data : Cave site P1					Fig 2 - Cave Dripping isotope data : Cave site P2					Fig 2 - Cave Dripping isotope data : Cave site P3					Fig 2 - Cave Dripping isotope data : Cave site P4					Fig 2 - Cave Dripping isotope data : Cave site P5
	Sample	Data	δ18O	δD		Sample	Data	δ18O	δD		Sample	Data	δ18O	δD		Sample	Data	δ18O	δD		Sample	Data	δ18O	δD
	P1	dd/mm/yy	‰, VSMOW	‰, VSMOW		P2	dd/mm/yy	‰, VSMOW	‰, VSMOW		P3	dd/mm/yy	‰, VSMOW	‰, VSMOW		P4	dd/mm/yy	‰, VSMOW	‰, VSMOW		P5	dd/mm/yy	‰, VSMOW	‰, VSMOW
	ON-22	2018-12-21	-3.95	-23.8		ON-3	2018-04-07	-2.97	-14.7		ON-6	2018-05-20	-4.97	-29.7		ON-7	2018-04-07	-4.01	-24.5		ON-9	2018-04-07	-2.91	-16.4
	Lon-35	2019-07-13	-4.04	-22.68		ON-4	2018-05-20	-3.87	-23.3		ON-24	2018-12-21	-4.82	-29.4		ON-25	2018-12-21	-4.73	-28.5		ON-10	2018-05-20	-2.82	-17.5
	Lon-36	2019-07-13	-3.73	-20.01		ON-23	2018-12-21	-2.41	-16.4		Lon-45	2019-07-13	-0.63	-4.87		Lon-64	2019-02-16	-4.86	-27.67		ON-26	2018-12-21	-3.68	-24.1
	Lon-37	2019-08-31	-3.39	-21.15		Lon-39	2019-07-13	-3.18	-16.9		Lon-46	2019-07-13	-5.24	-27.94		Lon-65	2019-06-15	-4.83	-27.55		Lon-P5-1	2021-08-09	-4.57	-29
	Lon-38	2021-01-27	-3.55	-21.32		Lon-40	2019-07-13	-3.22	-16.66		Lon-47	2019-08-31	-5.12	-29.26		Lon-51	2019-07-13	-4.52	-27.84		Lon-P5-2	2021-09-09	-3.46	-21.94
	Lon-58	2021-06-24	-3.99	-22.93		Lon-41	2019-08-31	-1.73	-11.32		Lon-48	2019-09-29	-4.69	-28.56		Lon-52	2019-08-31	-4.59	-26.35		Lon-P5-3	2021-11-03	-2.32	-12.91
	Lon-61	2021-06-24	-4.6	-27.15		Lon-42	2019-09-29	-1.87	-11.04		Lon-49	2019-11-10	-4.9	-27.98		Lon-53	2019-09-29	-4.4	-25.08		Lon-P5-4	2021-11-30	-0.77	-6.4
	Lon-P1-1	2021-08-09	-1.85	-15.44		Lon-43	2019-11-10	-1.25	-9.57		Lon-50	2021-01-27	-4.78	-27.84		Lon-54	2019-11-10	-4.27	-26.35		Lon-P5-5	2021-12-31	-3.95	-20.42
	Lon-P1-2	2021-09-09	-4.71	-24.77		Lon-43	2021-01-27	-1.47	-7.64		Lon-60	2021-06-24	-4.76	-28.45		Lon-55	2021-01-27	-3.61	-23.35
	Lon-P1-3	2021-11-03	-3.06	-19.21		Lon-44	2021-01-27	-1.24	-9.4		Lon-P3-1	2021-08-09	-4.25	-25.89		Lon-P4-1	2021-08-09	-3.48	-18.94
	Lon-P1-4	2021-11-30	-3.08	-16.75		Lon-59	2021-06-24	-2.46	-13.96		Lon-P3-2	2021-09-09	-3.93	-24.01		Lon-P4-2	2021-09-09	-3.76	-20.75
	Lon-P1-5	2021-12-31	-4.29	-22.77		Lon-P2-1	2021-08-09	-1.71	-10.23		Lon-P3-3	2021-11-03	-5	-26.92		Lon-P4-3	2021-11-03	-4.83	-26
						Lon-P2-2	2021-09-09	-1.42	-10.03
						Lon-P2-3	2021-11-03	-3.85	-21.1

## Sheet: Monitoring Mg_Ca and dep rate
Fig S8								Fig S8
Data	P1 Mg/Ca	P2 Mg/Ca	P3 Mg/Ca	P4 Mg/Ca	P5 Mg/Ca	Mean Mg/Ca		Data	Cave mean monthly deposition rate
CE	z-score	z-score	z-score	z-score	z-score	z-score		CE	z-score
2018-07-04	-0.68	-0.16	0.16	-1.33	1.46	-0.11		03/15/18	0.18
2018-08-28	0.46		-0.13	1.62		0.65		04/28/18	0.56
2018-09-18	-0.53	2.5	1.41	0.86		1.06		2018-04-07	-0.43
2018-11-09	-0.58	0.02	0.64	0.9	-0.79	0.04		08/28/18	-0.73
2019-01-18	-0.65	-0.43	0.49	-0.01	-0.44	-0.21		09/18/18	-0.7
2019-03-19	-0.65	-1.14	-0.17	-0.53	-0.83	-0.67		2018-09-11	-0.19
2019-05-04	-0.78	-0.45	-0.24	-0.85		-0.58		01/18/19	0.33
2019-06-15	-0.67	-0.18	-1.3	-1.35	0.61	-0.58		03/19/19	0.29
2019-08-06	1.19	-0.1	-1.38	0.5		0.06		2019-04-05	0.17
2019-09-14	2.21	-0.06	-1.06	0.79		0.47		06/15/19	0.17
2019-10-20	0.68		1.59	-0.58		0.56		2019-06-08	-0.1
								09/14/19	-0.19
								10/20/19	0.39

## Sheet: Cave temp. and RH
	Fig S5 - Cave enviroment monitoring data
	Data	Cave mean daily relative humidity	Data	Cave mean daily temperature
	dd/mm/yy	%	dd/mm/yy	oC
	2018-05-20	80	2018-02-20	22.3
	2018-05-21	85	2018-02-21	22.1
	2018-05-22	87	2018-02-22	22
	2018-05-23	87	2018-02-23	22
	2018-05-24	88	2018-02-24	22
	2018-05-25	79	2018-02-25	22.4
	2018-05-26	76	2018-02-26	22.3
	2018-05-27	76	2018-02-27	22.2
	2018-05-28	74	2018-02-28	21.9
	2018-05-29	71	2018-03-01	22
	2018-05-30	75	2018-03-02	22.1
	2018-05-31	77	2018-03-03	22
	2018-06-01	79	2018-03-04	22
	2018-06-02	83	2018-03-05	22.2
	2018-06-03	88	2018-03-06	22.2
	2018-06-04	82	2018-03-07	22.3
	2018-06-05	82	2018-03-08	22.1
	2018-06-06	85	2018-03-09	22.2
	2018-06-07	85	2018-03-10	22.4
	2018-06-08	86	2018-03-11	22.3
	2018-06-09	85	2018-03-12	22.3
	2018-06-10	87	2018-03-13	22.3
	2018-06-11	86	2018-03-14	22.3
	2018-06-12	85	2018-03-15	22.4
	2018-06-13	82	2018-03-16	22
	2018-06-14	79	2018-03-17	21.9
	2018-06-15	78	2018-03-18	22
	2018-06-16	75	2018-03-19	22.1
	2018-06-17	80	2018-03-20	22.1
	2018-06-18	79	2018-03-21	22.1
	2018-06-19	77	2018-03-22	22.2
	2018-06-20	80	2018-03-23	22.3
	2018-06-21	82	2018-03-24	22
	2018-06-22	82	2018-03-25	22
	2018-06-23	81	2018-03-26	21.7
	2018-06-24	81	2018-03-27	21.7
	2018-06-25	81	2018-03-28	21.2
	2018-06-26	78	2018-03-29	21.6
	2018-06-27	77	2018-03-30	21.7
	2018-06-28	75	2018-03-31	21.5
	2018-06-29	78	2018-04-01	21.4
	2018-06-30	83	2018-04-02	21.3
	2018-07-01	82	2018-04-03	21.2
	2018-07-02	83	2018-04-04	21.3
	2018-07-03	79	2018-04-05	21.7
	2018-07-04	72	2018-04-06	21.8
	2018-07-05	73	2018-04-07	21.6
	2018-07-06	76	2018-04-08	21.8
	2018-07-07	78	2018-04-09	21.6
	2018-07-08	78	2018-04-10	21.6
	2018-07-09	78	2018-04-11	21.6
	2018-07-10	77	2018-04-12	21.6
	2018-07-11	76	2018-04-13	21.5
	2018-07-12	77	2018-04-14	21.5
	2018-07-13	79	2018-04-15	21.5
	2018-07-14	76	2018-04-16	21.3
	2018-07-15	78	2018-04-17	21.3
	2018-07-16	80	2018-04-18	21.2
	2018-07-17	83	2018-04-19	21
	2018-07-18	77	2018-04-20	20.6
	2018-07-19	78	2018-04-21	20.6
	2018-07-20	80	2018-04-22	20.6
	2018-07-21	76	2018-04-23	20.6
	2018-07-22	75	2018-04-24	20.9
	2018-07-23	72	2018-04-25	20.6
	2018-07-24	73	2018-04-26	20.8
	2018-07-25	70	2018-04-27	20.6
	2018-07-26	71	2018-04-28	20.6
	2018-07-27	71	2018-04-29	20.7
	2018-07-28	72	2018-04-30	20.2
	2018-07-29	74	2018-05-01	20
	2018-07-30	72	2018-05-02	20.1
	2018-07-31	72	2018-05-03	20.4
	2018-08-01	72	2018-05-04	20.4
	2018-08-02	77	2018-05-05	20.4
	2018-08-03	81	2018-05-06	20.3
	2018-08-04	78	2018-05-07	20
	2018-08-05	77	2018-05-08	19.8
	2018-08-06	77	2018-05-09	19.8
	2018-08-07	79	2018-05-10	20.4
	2018-08-08	80	2018-05-11	19.9
	2018-08-09	80	2018-05-12	19.4
	2018-08-10	77	2018-05-13	19.9
	2018-08-11	79	2018-05-14	20
	2018-08-12	66	2018-05-15	20.2
	2018-08-13	73	2018-05-16	20.1
	2018-08-14	79	2018-05-17	19.8
	2018-08-15	77	2018-05-18	19.8
	2018-08-16	77	2018-05-19	19.7
	2018-08-17	83	2018-05-20	20.5
	2018-08-18	76	2018-05-21	20.2
	2018-08-19	73	2018-05-22	20
	2018-08-20	73	2018-05-23	20.3
	2018-08-21	74	2018-05-24	20.4
	2018-08-22	76	2018-05-25	20.3
	2018-08-23	73	2018-05-26	20.5
	2018-08-24	71	2018-05-27	20.5
	2018-08-25	71	2018-05-28	20.6
	2018-08-26	70	2018-05-29	20.5
	2018-08-27	67	2018-05-30	19.9
	2018-08-28	68	2018-05-31	19.1
	2018-08-29	66	2018-06-01	18.7
	2018-08-30	68	2018-06-02	18.9
	2018-08-31	65	2018-06-03	19.8
	2018-09-01	67	2018-06-04	20
	2018-09-02	69	2018-06-05	19.7
	2018-09-03	65	2018-06-06	19.4
	2018-09-04	65	2018-06-07	19.3
	2018-09-05	60	2018-06-08	19.5
	2018-09-06	69	2018-06-09	19.6
	2018-09-07	65	2018-06-10	19.8
	2018-09-08	65	2018-06-11	19.9
	2018-09-09	59	2018-06-12	19.6
	2018-09-10	61	2018-06-13	19.3
	2018-09-11	64	2018-06-14	18.9
	2018-09-12	60	2018-06-15	18.7
	2018-09-13	67	2018-06-16	18.6
	2018-09-14	69	2018-06-17	18.4
	2018-09-15	69	2018-06-18	18.6
	2018-09-16	67	2018-06-19	18.8
	2018-09-17	67	2018-06-20	19.3
	2018-09-18	72	2018-06-21	19.2
	2018-09-19	77	2018-06-22	18.7
	2018-09-20	73	2018-06-23	18.4
	2018-09-21	71	2018-06-24	18.5
	2018-09-22	67	2018-06-25	18.4
	2018-09-23	71	2018-06-26	18.2
	2018-09-24	68	2018-06-27	17.9
	2018-09-25	60	2018-06-28	17.9
	2018-09-26	57	2018-06-29	17.8
	2018-09-27	57	2018-06-30	18
	2018-09-28	56	2018-07-01	18.2
	2018-09-29	56	2018-07-02	18.3
	2018-09-30	58	2018-07-03	18.3
	2018-10-01	60	2018-07-04	18.1
	2018-10-02	63	2018-07-05	17.7
	2018-10-03	64	2018-07-06	17.7
	2018-10-04	65	2018-07-07	17.7
	2018-10-05	64	2018-07-08	17.5
	2018-10-06	63	2018-07-09	17.4
	2018-10-07	57	2018-07-10	17.5
	2018-10-08	56	2018-07-11	17.3
	2018-10-09	63	2018-07-12	17.5
	2018-10-10	56	2018-07-13	17.8
	2018-10-11	52	2018-07-14	17.7
	2018-10-12	56	2018-07-15	17.7
	2018-10-13	64	2018-07-16	18
	2018-10-14	62	2018-07-17	18.1
	2018-10-15	77	2018-07-18	18.6
	2018-10-16	78	2018-07-19	18
	2018-10-17	73	2018-07-20	18
	2018-10-18	70	2018-07-21	18.1
	2018-10-19	77	2018-07-22	18.1
	2018-10-20	85	2018-07-23	17.9
	2018-10-21	86	2018-07-24	18.5
	2018-10-22	83	2018-07-25	18.7
	2018-10-23	81	2018-07-26	18.4
	2018-10-24	79	2018-07-27	18.1
	2018-10-25	83	2018-07-28	17.7
	2018-10-26	87	2018-07-29	17.6
	2018-10-27	88	2018-07-30	17.4
	2018-10-28	92	2018-07-31	17.4
	2018-10-29	91	2018-08-01	17.6
	2018-10-30	88	2018-08-02	18
	2018-10-31	86	2018-08-03	18.5
	2018-11-01	88	2018-08-04	18.4
	2018-11-02	90	2018-08-05	18.5
	2018-11-03	88	2018-08-06	18.7
	2018-11-04	91	2018-08-07	19.1
	2018-11-05	91	2018-08-08	19.3
	2018-11-06	94	2018-08-09	19.3
	2018-11-07	92	2018-08-10	19.1
	2018-11-08	91	2018-08-11	19.5
	2018-11-09	92	2018-08-12	19.3
	2018-11-10	94	2018-08-13	19.2
	2018-11-11	96	2018-08-14	19.3
	2018-11-12	95	2018-08-15	19.3
	2018-11-13	93	2018-08-16	19.4
	2018-11-14	92	2018-08-17	19.6
	2018-11-15	93	2018-08-18	19.8
	2018-11-16	95	2018-08-19	19.8
	2018-11-17	93	2018-08-20	19.6
	2018-11-18	90	2018-08-21	19.6
	2018-11-19	86	2018-08-22	19.7
	2018-11-20	85	2018-08-23	19.5
	2018-11-21	88	2018-08-24	19.4
	2018-11-22	87	2018-08-25	19.4
	2018-11-23	86	2018-08-26	19.9
	2018-11-24	88	2018-08-27	20.3
	2018-11-25	93	2018-08-28	20.3
	2018-11-26	92	2018-08-29	20.4
	2018-11-27	91	2018-08-30	20
	2018-11-28	88	2018-08-31	19.8
	2018-11-29	88	2018-09-01	20
	2018-11-30	88	2018-09-02	19.8
	2018-12-01	93	2018-09-03	19.5
	2018-12-02	96	2018-09-04	19.8
	2018-12-03	96	2018-09-05	20
	2018-12-04	97	2018-09-06	20.7
	2018-12-05	97	2018-09-07	20.9
	2018-12-06	96	2018-09-08	20.6
	2018-12-07	96	2018-09-09	20.3
	2018-12-08	96	2018-09-10	20
	2018-12-09	95	2018-09-11	20.1
	2018-12-10	94	2018-09-12	20.1
	2018-12-11	93	2018-09-13	20.5
	2018-12-12	93	2018-09-14	20.4
	2018-12-13	89	2018-09-15	20.4
	2018-12-14	87	2018-09-16	20.6
	2018-12-15	88	2018-09-17	21
	2018-12-16	88	2018-09-18	21.1
	2018-12-17	89	2018-09-19	21.2
	2018-12-18	85	2018-09-20	21.1
	2018-12-19	85	2018-09-21	21
	2018-12-20	85	2018-09-22	21.2
	2018-12-21	82	2018-09-23	21.4
	2018-12-22	85	2018-09-24	21.5
	2018-12-23	88	2018-09-25	21.4
	2018-12-24	90	2018-09-26	21.3
	2018-12-25	91	2018-09-27	21.2
	2018-12-26	94	2018-09-28	21.2
	2018-12-27	96	2018-09-29	21.3
	2018-12-28	96	2018-09-30	21.5
	2018-12-29	95	2018-10-01	21.6
	2018-12-30	93	2018-10-02	21.9
	2018-12-31	94	2018-10-03	21.9
	2019-01-01	92	2018-10-04	22
	2019-01-02	88	2018-10-05	22.3
	2019-01-03	84	2018-10-06	22.5
	2019-01-04	85	2018-10-07	22.3
	2019-01-05	86	2018-10-08	22.2
	2019-01-06	85	2018-10-09	22.2
	2019-01-07	86	2018-10-10	22.3
	2019-01-08	89	2018-10-11	22.5
	2019-01-09	84	2018-10-12	22.7
	2019-01-10	86	2018-10-13	22.7
	2019-01-11	87	2018-10-14	22.6
	2019-01-12	85	2018-10-15	22.6
	2019-01-13	84	2018-10-16	22.5
	2019-01-14	81	2018-10-17	22.7
	2019-01-15	82	2018-10-18	22.8
	2019-01-16	84	2018-10-19	22.6
	2019-01-17	85	2018-10-20	22.7
	2019-01-18	83	2018-10-21	21.7
	2019-01-19	77	2018-10-22	21.2
	2019-01-20	78	2018-10-23	21.7
	2019-01-21	74	2018-10-24	22
	2019-01-22	74	2018-10-25	22.2
	2019-01-23	75	2018-10-26	22
	2019-01-24	75	2018-10-27	22
	2019-01-25	79	2018-10-28	22
	2019-01-26	82	2018-10-29	22
	2019-01-27	78	2018-10-30	22.1
	2019-01-28	77	2018-10-31	22.2
	2019-01-29	75	2018-11-01	22.1
	2019-01-30	73	2018-11-02	22.2
	2019-01-31	71	2018-11-03	22.1
	2019-02-01	71	2018-11-04	21.9
	2019-02-02	73	2018-11-05	22.1
	2019-02-03	72	2018-11-06	21.9
	2019-02-04	77	2018-11-07	22.2
	2019-02-05	86	2018-11-08	22.4
	2019-02-06	88	2018-11-09	22.2
	2019-02-07	93	2018-11-10	21.9
	2019-02-08	92	2018-11-11	21.9
	2019-02-09	92	2018-11-12	22.1
	2019-02-10	93	2018-11-13	22.1
	2019-02-11	89	2018-11-14	22.3
	2019-02-12	84	2018-11-15	22.2
	2019-02-13	83	2018-11-16	22.2
	2019-02-14	85	2018-11-17	22.4
	2019-02-15	92	2018-11-18	22.3
	2019-02-16	93	2018-11-19	22
	2019-02-17	95	2018-11-20	21.8
	2019-02-18	96	2018-11-21	22
	2019-02-19	94	2018-11-22	22.3
	2019-02-20	93	2018-11-23	22.3
	2019-02-21	93	2018-11-24	22.1
	2019-02-22	90	2018-11-25	21.7
	2019-02-23	90	2018-11-26	21.5
	2019-02-24	92	2018-11-27	21.7
	2019-02-25	91	2018-11-28	21.8
	2019-02-26	91	2018-11-29	22
	2019-02-27	91	2018-11-30	21.9
	2019-02-28	94	2018-12-01	22.1
	2019-03-01	94	2018-12-02	22.1
	2019-03-02	93	2018-12-03	22.2
	2019-03-03	92	2018-12-04	22
	2019-03-04	90	2018-12-05	22.2
	2019-03-05	93	2018-12-06	22.2
	2019-03-06	93	2018-12-07	22.2
	2019-03-07	91	2018-12-08	22.2
	2019-03-08	90	2018-12-09	21.5
	2019-03-09	90	2018-12-10	21.3
	2019-03-10	89	2018-12-11	21.4
	2019-03-11	92	2018-12-12	21.7
	2019-03-12	91	2018-12-13	21.7
	2019-03-13	90	2018-12-14	21.8
	2019-03-14	92	2018-12-15	21.8
	2019-03-15	91	2018-12-16	21.8
	2019-03-16	93	2018-12-17	21.9
	2019-03-17	94	2018-12-18	22
	2019-03-18	92	2018-12-19	22
	2019-03-19	90	2018-12-20	22.1
	2019-03-20	95	2018-12-21	22
	2019-03-21	96	2018-12-22	22.1
	2019-03-22	95	2018-12-23	22.4
	2019-03-23	97	2018-12-24	22.3
	2019-03-24	96	2018-12-25	22.3
	2019-03-25	96	2018-12-26	22.2
	2019-03-26	98	2018-12-27	22.2
	2019-03-27	98	2018-12-28	22.1
	2019-03-28	95	2018-12-29	22
	2019-03-29	93	2018-12-30	22
	2019-03-30	92	2018-12-31	22
	2019-03-31	91	2019-01-01	22.1
	2019-04-01	91	2019-01-02	22.2
	2019-04-02	91	2019-01-03	22.2
	2019-04-03	93	2019-01-04	21.7
	2019-04-04	96	2019-01-05	22
	2019-04-05	97	2019-01-06	22.2
	2019-04-06	97	2019-01-07	22.2
	2019-04-07	97	2019-01-08	22
	2019-04-08	96	2019-01-09	21.9
	2019-04-09	96	2019-01-10	22.5
	2019-04-10	98	2019-01-11	22.5
	2019-04-11	97	2019-01-12	22.7
	2019-04-12	97	2019-01-13	22.7
	2019-04-13	98	2019-01-14	22.7
	2019-04-14	97	2019-01-15	22.7
	2019-04-15	97	2019-01-16	22.9
	2019-04-16	97	2019-01-17	22.7
	2019-04-17	96	2019-01-18	22.8
	2019-04-18	96	2019-01-19	22.8
	2019-04-19	96	2019-01-20	22.9
	2019-04-20	97	2019-01-21	22.8
	2019-04-21	98	2019-01-22	22.9
	2019-04-22	97	2019-01-23	23
	2019-04-23	97	2019-01-24	23
	2019-04-24	93	2019-01-25	22.9
	2019-04-25	91	2019-01-26	22.9
	2019-04-26	93	2019-01-27	23
	2019-04-27	94	2019-01-28	23.4
	2019-04-28	94	2019-01-29	23.4
	2019-04-29	92	2019-01-30	23.6
	2019-04-30	94	2019-01-31	23.3
	2019-05-01	96	2019-02-01	23.2
	2019-05-02	96	2019-02-02	23.3
	2019-05-03	96	2019-02-03	23.5
	2019-05-04	96	2019-02-04	23.2
	2019-05-05	93	2019-02-05	23.1
	2019-05-06	91	2019-02-06	23.1
	2019-05-07	91	2019-02-07	22.9
	2019-05-08	92	2019-02-08	22.8
	2019-05-09	92	2019-02-09	23
	2019-05-10	90	2019-02-10	23
	2019-05-11	89	2019-02-11	22.8
	2019-05-12	89	2019-02-12	22.3
	2019-05-13	90	2019-02-13	22.4
	2019-05-14	89	2019-02-14	22.6
	2019-05-15	90	2019-02-15	22.6
	2019-05-16	93	2019-02-16	22.4
	2019-05-17	94	2019-02-17	22.5
	2019-05-18	94	2019-02-18	22.6
	2019-05-19	92	2019-02-19	22.4
	2019-05-20	91	2019-02-20	22.5
	2019-05-21	92	2019-02-21	22.8
	2019-05-22	91	2019-02-22	22.8
	2019-05-23	90	2019-02-23	23.1
	2019-05-24	91	2019-02-24	22.9
	2019-05-25	92	2019-02-25	23
	2019-05-26	90	2019-02-26	23
	2019-05-27	89	2019-02-27	22.9
	2019-05-28	89	2019-02-28	22.6
	2019-05-29	89	2019-03-01	22.5
	2019-05-30	87	2019-03-02	22.5
	2019-05-31	90	2019-03-03	22.4
	2019-06-01	89	2019-03-04	22.2
	2019-06-02	86	2019-03-05	22.5
	2019-06-03	86	2019-03-06	22.5
	2019-06-04	86	2019-03-07	22.4
	2019-06-05	85	2019-03-08	22.4
	2019-06-06	80	2019-03-09	22.6
	2019-06-07	75	2019-03-10	22.6
	2019-06-08	75	2019-03-11	22.2
	2019-06-09	79	2019-03-12	22.2
	2019-06-10	77	2019-03-13	22.2
	2019-06-11	85	2019-03-14	22.4
	2019-06-12	88	2019-03-15	22.5
	2019-06-13	86	2019-03-16	22.7
	2019-06-14	85	2019-03-17	22.7
	2019-06-15	87	2019-03-18	22.7
	2019-06-16	81	2019-03-19	23
	2019-06-17	82	2019-03-20	22.8
	2019-06-18	86	2019-03-21	22.6
	2019-06-19	85	2019-03-22	22.6
	2019-06-20	81	2019-03-23	22.6
	2019-06-21	77	2019-03-24	22.5
	2019-06-22	77	2019-03-25	22.5
	2019-06-23	83	2019-03-26	22.4
	2019-06-24	86	2019-03-27	22.4
	2019-06-25	85	2019-03-28	22.2
	2019-06-26	80	2019-03-29	22.1
	2019-06-27	80	2019-03-30	22.1
	2019-06-28	79	2019-03-31	21.8
	2019-06-29	85	2019-04-01	21.5
	2019-06-30	81	2019-04-02	21.5
	2019-07-01	81	2019-04-03	21.5
	2019-07-02	79	2019-04-04	21.8
	2019-07-03	79	2019-04-05	22
	2019-07-04	80	2019-04-06	22.1
	2019-07-05	80	2019-04-07	22.1
	2019-07-06	84	2019-04-08	22
	2019-07-07	82	2019-04-09	22.2
	2019-07-08	79	2019-04-10	22.2
	2019-07-09	69	2019-04-11	22
	2019-07-10	70	2019-04-12	22.2
	2019-07-11	73	2019-04-13	22.2
	2019-07-12	75	2019-04-14	22.2
	2019-07-13	72	2019-04-15	22.1
	2019-07-14	70	2019-04-16	22
	2019-07-15	70	2019-04-17	21.8
	2019-07-16	71	2019-04-18	21.8
	2019-07-17	72	2019-04-19	21.9
	2019-07-18	79	2019-04-20	21.9
	2019-07-19	71	2019-04-21	22.2
	2019-07-20	75	2019-04-22	21.9
	2019-07-21	79	2019-04-23	22
	2019-07-22	78	2019-04-24	21.8
	2019-07-23	83	2019-04-25	21.5
	2019-07-24	88	2019-04-26	21.5
	2019-07-25	83	2019-04-27	21.6
	2019-07-26	76	2019-04-28	21.3
	2019-07-27	77	2019-04-29	21.1
	2019-07-28	82	2019-04-30	21.5
	2019-07-29	81	2019-05-01	21.7
	2019-07-30	82	2019-05-02	21.7
	2019-07-31	76	2019-05-03	21.7
	2019-08-01	75	2019-05-04	21.8
	2019-08-02	73	2019-05-05	21.7
	2019-08-03	72	2019-05-06	21.4
	2019-08-04	73	2019-05-07	21.2
	2019-08-05	76	2019-05-08	21.1
	2019-08-06	83	2019-05-09	21.4
	2019-08-07	78	2019-05-10	21.5
	2019-08-08	80	2019-05-11	21.4
	2019-08-09	86	2019-05-12	21.1
	2019-08-10	86	2019-05-13	21
	2019-08-11	80	2019-05-14	20.9
	2019-08-12	72	2019-05-15	20.8
	2019-08-13	74	2019-05-16	21
	2019-08-14	66	2019-05-17	21
	2019-08-15	73	2019-05-18	20.9
	2019-08-16	70	2019-05-19	20.7
	2019-08-17	72	2019-05-20	20.7
	2019-08-18	78	2019-05-21	20.8
	2019-08-19	71	2019-05-22	20.8
	2019-08-20	66	2019-05-23	20.7
	2019-08-21	73	2019-05-24	20.8
	2019-08-22	78	2019-05-25	20.9
	2019-08-23	82	2019-05-26	21
	2019-08-24	78	2019-05-27	21.1
	2019-08-25	77	2019-05-28	20.8
	2019-08-26	75	2019-05-29	20.8
	2019-08-27	76	2019-05-30	20.5
	2019-08-28	76	2019-05-31	20.5
	2019-08-29	73	2019-06-01	20.5
	2019-08-30	72	2019-06-02	20.3
	2019-08-31	72	2019-06-03	20.1
	2019-09-01	72	2019-06-04	20
	2019-09-02	72	2019-06-05	20.4
	2019-09-03	77	2019-06-06	20.6
	2019-09-04	70	2019-06-07	20.4
	2019-09-05	70	2019-06-08	19.6
	2019-09-06	74	2019-06-09	19.3
	2019-09-07	79	2019-06-10	19.5
	2019-09-08	78	2019-06-11	19.9
	2019-09-09	77	2019-06-12	20.2
	2019-09-10	73	2019-06-13	20.2
	2019-09-11	69	2019-06-14	20.4
	2019-09-12	60	2019-06-15	20.5
	2019-09-13	59	2019-06-16	20.2
	2019-09-14	68	2019-06-17	19.9
	2019-09-15	70	2019-06-18	20.2
	2019-09-16	71	2019-06-19	20.1
	2019-09-17	68	2019-06-20	19.8
	2019-09-18	62	2019-06-21	19.5
	2019-09-19	60	2019-06-22	19.9
	2019-09-20	69	2019-06-23	20.1
	2019-09-21	69	2019-06-24	19.8
	2019-09-22	67	2019-06-25	19.7
	2019-09-23	67	2019-06-26	19.2
	2019-09-24	67	2019-06-27	19.4
	2019-09-25	71	2019-06-28	19.3
	2019-09-26	72	2019-06-29	19.8
	2019-09-27	74	2019-06-30	19.7
	2019-09-28	77	2019-07-01	19.2
	2019-09-29	81	2019-07-02	18.6
	2019-09-30	82	2019-07-03	18.4
	2019-10-01	78	2019-07-04	18.5
	2019-10-02	69	2019-07-05	18.9
	2019-10-03	68	2019-07-06	19.4
	2019-10-04	71	2019-07-07	19.5
	2019-10-05	72	2019-07-08	19.6
	2019-10-06	73	2019-07-09	19.3
	2019-10-07	71	2019-07-10	18.8
	2019-10-08	71	2019-07-11	18.1
	2019-10-09	72	2019-07-12	17.9
	2019-10-10	68	2019-07-13	17.7
	2019-10-11	68	2019-07-14	17.4
	2019-10-12	66	2019-07-15	17.3
	2019-10-13	65	2019-07-16	17.5
	2019-10-14	65	2019-07-17	17.9
	2019-10-15	62	2019-07-18	18.7
	2019-10-16	66	2019-07-19	18.6
	2019-10-17	65	2019-07-20	18.7
	2019-10-18	60	2019-07-21	19.1
	2019-10-19	59	2019-07-22	19.2
	2019-10-20	62	2019-07-23	19.3
	2019-10-21	70	2019-07-24	19.3
	2019-10-22	82	2019-07-25	18.8
	2019-10-23	87	2019-07-26	19
	2019-10-24	89	2019-07-27	18.8
	2019-10-25	87	2019-07-28	19.1
	2019-10-26	84	2019-07-29	19.4
	2019-10-27	73	2019-07-30	19.4
	2019-10-28	66	2019-07-31	19.1
	2019-10-29	68	2019-08-01	19
	2019-10-30	68	2019-08-02	18.9
	2019-10-31	68	2019-08-03	19
	2019-11-01	72	2019-08-04	19.3
	2019-11-02	71	2019-08-05	19.9
	2019-11-03	73	2019-08-06	19.9
	2019-11-04	75	2019-08-07	19.5
	2019-11-05	74	2019-08-08	19.5
	2019-11-06	75	2019-08-09	20
	2019-11-07	69	2019-08-10	20
	2019-11-08	66	2019-08-11	19.8
	2019-11-09	65	2019-08-12	19.6
	2019-11-10	65	2019-08-13	19.5
	2019-11-11	62	2019-08-14	19.6
	2019-11-12	61	2019-08-15	20.1
	2019-11-13	63	2019-08-16	19.8
	2019-11-14	63	2019-08-17	19.7
	2019-11-15	65	2019-08-18	19.6
	2019-11-16	76	2019-08-19	19.5
	2019-11-17	86	2019-08-20	19.4
	2019-11-18	87	2019-08-21	19.6
	2019-11-19	81	2019-08-22	20
	2019-11-20	80	2019-08-23	20.2
	2019-11-21	70	2019-08-24	20.3
	2019-11-22	70	2019-08-25	20.6
	2019-11-23	69	2019-08-26	20.7
	2019-11-24	77	2019-08-27	20.7
	2019-11-25	84	2019-08-28	20.7
	2019-11-26	82	2019-08-29	20.5
	2019-11-27	81	2019-08-30	20.3
	2019-11-28	81	2019-08-31	20.1
	2019-11-29	89	2019-09-01	20.3
	2019-11-30	89	2019-09-02	20.3
	2019-12-01	89	2019-09-03	20.5
	2019-12-02	89	2019-09-04	20.3
	2019-12-03	89	2019-09-05	20.5
	2019-12-04	90	2019-09-06	21
	2019-12-05	87	2019-09-07	21.2
	2019-12-06	88	2019-09-08	21.2
	2019-12-07	89	2019-09-09	20.9
	2019-12-08	91	2019-09-10	20.8
	2019-12-09	90	2019-09-11	20.7
	2019-12-10	86	2019-09-12	20.5
	2019-12-11	81	2019-09-13	20.6
	2019-12-12	80	2019-09-14	21.3
	2019-12-13	80	2019-09-15	21.3
	2019-12-14	73	2019-09-16	21.3
	2019-12-15	74	2019-09-17	21
	2019-12-16	72	2019-09-18	20.8
	2019-12-17	73	2019-09-19	21
	2019-12-18	74	2019-09-20	21.5
	2019-12-19	74	2019-09-21	21.7
	2019-12-20	72	2019-09-22	21.9
	2019-12-21	71	2019-09-23	22
	2019-12-22	70	2019-09-24	21.9
	2019-12-23	74	2019-09-25	21.9
	2019-12-24	83	2019-09-26	22
	2019-12-25	86	2019-09-27	22.2
	2019-12-26	89	2019-09-28	22.3
	2019-12-27	83	2019-09-29	22.3
	2019-12-28	80	2019-09-30	22.3
	2019-12-29	78	2019-10-01	22.4
	2019-12-30	79	2019-10-02	22.5
	2019-12-31	78	2019-10-03	22.6
	2020-01-01	85	2019-10-04	22.8
	2020-01-02	89	2019-10-05	22.7
	2020-01-03	92	2019-10-06	22.6
	2020-01-04	94	2019-10-07	22.7
	2020-01-05	94	2019-10-08	22.8
	2020-01-06	95	2019-10-09	22.9
	2020-01-07	94	2019-10-10	23
	2020-01-08	91	2019-10-11	23.1
	2020-01-09	90	2019-10-12	23.1
	2020-01-10	85	2019-10-13	23.1
	2020-01-11	81	2019-10-14	23
	2020-01-12	81	2019-10-15	23
	2020-01-13	78	2019-10-16	23.3
	2020-01-14	79	2019-10-17	23.2
	2020-01-15	79	2019-10-18	23.2
	2020-01-16	76	2019-10-19	23
	2020-01-17	82	2019-10-20	23.2
	2020-01-18	86	2019-10-21	23.2
	2020-01-19	83	2019-10-22	23
	2020-01-20	82	2019-10-23	22.7
	2020-01-21	90	2019-10-24	22.8
	2020-01-22	94	2019-10-25	22.9
	2020-01-23	95	2019-10-26	23
	2020-01-24	95	2019-10-27	23.2
	2020-01-25	96	2019-10-28	23.4
	2020-01-26	96	2019-10-29	23.5
	2020-01-27	95	2019-10-30	23.5
	2020-01-28	95	2019-10-31	23.5
	2020-01-29	93	2019-11-01	23.8
	2020-01-30	92	2019-11-02	23.9
	2020-01-31	88	2019-11-03	23.7
	2020-02-01	87	2019-11-04	23.4
	2020-02-02	85	2019-11-05	23.5
	2020-02-03	89	2019-11-06	23.6
	2020-02-04	94	2019-11-07	23.9
	2020-02-05	93	2019-11-08	24.1
	2020-02-06	95	2019-11-09	24.2
	2020-02-07	96	2019-11-10	23.9
	2020-02-08	95	2019-11-11	24.3
	2020-02-09	96	2019-11-12	24.5
	2020-02-10	96	2019-11-13	24.4
	2020-02-11	93	2019-11-14	24.2
	2020-02-12	94	2019-11-15	24.3
	2020-02-13	93	2019-11-16	24.2
	2020-02-14	93	2019-11-17	23.9
	2020-02-15	93	2019-11-18	23.5
	2020-02-16	92	2019-11-19	23.8
	2020-02-17	91	2019-11-20	24.1
	2020-02-18	90	2019-11-21	24.2
	2020-02-19	90	2019-11-22	24.1
	2020-02-20	90	2019-11-23	23.9
	2020-02-21	91	2019-11-24	24.2
	2020-02-22	93	2019-11-25	23.8
	2020-02-23	94	2019-11-26	23.8
	2020-02-24	94	2019-11-27	23.7
	2020-02-25	93	2019-11-28	23.7
	2020-02-26	93	2019-11-29	23.6
	2020-02-27	93	2019-11-30	23.4
	2020-02-28	93	2019-12-01	23.5
	2020-02-29	94	2019-12-02	23.4
	2020-03-01	94	2019-12-03	23.5
	2020-03-02	95	2019-12-04	23.4
	2020-03-03	96	2019-12-05	23.6
	2020-03-04	97	2019-12-06	23.6
	2020-03-05	98	2019-12-07	23.5
	2020-03-06	98	2019-12-08	23.2
	2020-03-07	98	2019-12-09	23.3
	2020-03-08	98	2019-12-10	23.1
	2020-03-09	98	2019-12-11	23.1
	2020-03-10	98	2019-12-12	23.2
	2020-03-11	97	2019-12-13	23.5
	2020-03-12	97	2019-12-14	23.9
	2020-03-13	95	2019-12-15	24.1
	2020-03-14	94	2019-12-16	23.9
	2020-03-15	94	2019-12-17	23.8
	2020-03-16	94	2019-12-18	23.7
	2020-03-17	94	2019-12-19	24.1
	2020-03-18	94	2019-12-20	24
	2020-03-19	95	2019-12-21	24
	2020-03-20	97	2019-12-22	24.2
	2020-03-21	98	2019-12-23	24.1
	2020-03-22	98	2019-12-24	23.8
	2020-03-23	98	2019-12-25	23.6
	2020-03-24	95	2019-12-26	23.2
	2020-03-25	95	2019-12-27	23.4
	2020-03-26	96	2019-12-28	23.8
	2020-03-27	95	2019-12-29	23.9
	2020-03-28	94	2019-12-30	23.6
	2020-03-29	94	2019-12-31	23.7
	2020-03-30	95	2020-01-01	23.6
	2020-03-31	94	2020-01-02	23.2
	2020-04-01	94	2020-01-03	23
	2020-04-02	95	2020-01-04	23.1
	2020-04-03	95	2020-01-05	22.9
	2020-04-04	97	2020-01-06	22.9
	2020-04-05	98	2020-01-07	23
	2020-04-06	99	2020-01-08	23.1
	2020-04-07	99	2020-01-09	23.4
	2020-04-08	99	2020-01-10	23.6
	2020-04-09	99	2020-01-11	23.2
	2020-04-10	100	2020-01-12	23.2
	2020-04-11	100	2020-01-13	23.1
	2020-04-12	99	2020-01-14	23.3
	2020-04-13	96	2020-01-15	23.3
	2020-04-14	94	2020-01-16	23.2
	2020-04-15	98	2020-01-17	23.5
	2020-04-16	98	2020-01-18	23.7
	2020-04-17	97	2020-01-19	23.7
	2020-04-18	96	2020-01-20	23.5
	2020-04-19	92	2020-01-21	23.3
	2020-04-20	93	2020-01-22	23.1
	2020-04-21	94	2020-01-23	22.9
	2020-04-22	94	2020-01-24	22.7
	2020-04-23	96	2020-01-25	22.9
	2020-04-24	94	2020-01-26	22.8
	2020-04-25	87	2020-01-27	22.7
	2020-04-26	91	2020-01-28	22.7
	2020-04-27	87	2020-01-29	22.8
	2020-04-28	86	2020-01-30	23.1
	2020-04-29	89	2020-01-31	22.9
	2020-04-30	88	2020-02-01	22.9
	2020-05-01	89	2020-02-02	22.8
	2020-05-02	90	2020-02-03	23.1
	2020-05-03	90	2020-02-04	22.9
	2020-05-04	89	2020-02-05	22.7
	2020-05-05	91	2020-02-06	22.6
	2020-05-06	92	2020-02-07	22.5
	2020-05-07	94	2020-02-08	22.2
	2020-05-08	96	2020-02-09	22.3
	2020-05-09	87	2020-02-10	22.6
	2020-05-10	87	2020-02-11	22.8
	2020-05-11	89	2020-02-12	22.9
	2020-05-12	92	2020-02-13	22.8
	2020-05-13	94	2020-02-14	22.9
	2020-05-14	97	2020-02-15	22.9
	2020-05-15	96	2020-02-16	22.9
	2020-05-16	98	2020-02-17	22.8
	2020-05-17	100	2020-02-18	22.7
	2020-05-18	97	2020-02-19	22.8
	2020-05-19	94	2020-02-20	22.8
	2020-05-20	92	2020-02-21	22.8
	2020-05-21	92	2020-02-22	22.8
	2020-05-22	94	2020-02-23	22.8
	2020-05-23	96	2020-02-24	22.9
	2020-05-24	96	2020-02-25	23
	2020-05-25	98	2020-02-26	23
	2020-05-26	98	2020-02-27	23.2
	2020-05-27	92	2020-02-28	23.2
	2020-05-28	85	2020-02-29	23.1
	2020-05-29	84	2020-03-01	23
	2020-05-30	85	2020-03-02	22.8
	2020-05-31	89	2020-03-03	22.7
	2020-06-01	90	2020-03-04	22.8
	2020-06-02	92	2020-03-05	22.8
	2020-06-03	95	2020-03-06	22.8
	2020-06-04	97	2020-03-07	22.7
	2020-06-05	95	2020-03-08	22.6
	2020-06-06	93	2020-03-09	22.7
	2020-06-07	92	2020-03-10	22.7
	2020-06-08	93	2020-03-11	22.6
	2020-06-09	92	2020-03-12	22.6
	2020-06-10	92	2020-03-13	22.5
	2020-06-11	92	2020-03-14	22.4
	2020-06-12	91	2020-03-15	22.4
	2020-06-13	90	2020-03-16	22.3
	2020-06-14	89	2020-03-17	22.3
	2020-06-15	89	2020-03-18	22.4
	2020-06-16	91	2020-03-19	22.3
	2020-06-17	88	2020-03-20	22.4
	2020-06-18	86	2020-03-21	22.5
	2020-06-19	91	2020-03-22	22.5
	2020-06-20	93	2020-03-23	22.3
	2020-06-21	87	2020-03-24	22
	2020-06-22	89	2020-03-25	21.9
	2020-06-23	93	2020-03-26	22.1
	2020-06-24	91	2020-03-27	22.1
	2020-06-25	89	2020-03-28	21.9
	2020-06-26	91	2020-03-29	21.9
	2020-06-27	90	2020-03-30	22
	2020-06-28	89	2020-03-31	21.8
	2020-06-29	89	2020-04-01	21.8
	2020-06-30	93	2020-04-02	21.9
	2020-07-01	91	2020-04-03	21.9
	2020-07-02	90	2020-04-04	22.3
	2020-07-03	91	2020-04-05	22.4
	2020-07-04	90	2020-04-06	22.5
	2020-07-05	91	2020-04-07	22.5
	2020-07-06	90	2020-04-08	22.5
	2020-07-07	91	2020-04-09	22.5
	2020-07-08	89	2020-04-10	22.5
	2020-07-09	85	2020-04-11	22.5
	2020-07-10	86	2020-04-12	22.5
	2020-07-11	83	2020-04-13	22.3
	2020-07-12	83	2020-04-14	22
	2020-07-13	82	2020-04-15	22.1
	2020-07-14	80	2020-04-16	22.2
	2020-07-15	81	2020-04-17	22.1
	2020-07-16	83	2020-04-18	22.1
	2020-07-17	90	2020-04-19	22
	2020-07-18	86	2020-04-20	21.7
	2020-07-19	84	2020-04-21	21.6
	2020-07-20	87	2020-04-22	21.7
	2020-07-21	91	2020-04-23	21.9
	2020-07-22	86	2020-04-24	21.8
	2020-07-23	84	2020-04-25	21.3
	2020-07-24	89	2020-04-26	21.2
	2020-07-25	82	2020-04-27	21
	2020-07-26	87	2020-04-28	20.5
	2020-07-27	88	2020-04-29	20.3
	2020-07-28	87	2020-04-30	20
	2020-07-29	83	2020-05-01	20
	2020-07-30	74	2020-05-02	20
	2020-07-31	73	2020-05-03	20
	2020-08-01	79	2020-05-04	19.6
	2020-08-02	77	2020-05-05	19.7
	2020-08-03	73	2020-05-06	19.9
	2020-08-04	72	2020-05-07	20.2
	2020-08-05	77	2020-05-08	20.5
	2020-08-06	72	2020-05-09	20.1
	2020-08-07	77	2020-05-10	19.6
	2020-08-08	74	2020-05-11	19.5
	2020-08-09	79	2020-05-12	19.6
	2020-08-10	80	2020-05-13	19.8
	2020-08-11	81	2020-05-14	20.2
	2020-08-12	83	2020-05-15	20.3
	2020-08-13	85	2020-05-16	20.6
	2020-08-14	82	2020-05-17	20.8
	2020-08-15	84	2020-05-18	20.6
	2020-08-16	83	2020-05-19	20.4
	2020-08-17	84	2020-05-20	20.5
	2020-08-18	85	2020-05-21	20.3
	2020-08-19	84	2020-05-22	20.3
	2020-08-20	80	2020-05-23	20.5
	2020-08-21	80	2020-05-24	20.4
	2020-08-22	85	2020-05-25	20.6
	2020-08-23	82	2020-05-26	20.5
	2020-08-24	79	2020-05-27	20
	2020-08-25	67	2020-05-28	19
	2020-08-26	62	2020-05-29	18.3
	2020-08-27	66	2020-05-30	17.9
	2020-08-28	76	2020-05-31	17.8
	2020-08-29	78	2020-06-01	17.9
	2020-08-30	77	2020-06-02	18.2
	2020-08-31	78	2020-06-03	18.7
	2020-09-01	72	2020-06-04	19.1
	2020-09-02	72	2020-06-05	19.2
	2020-09-03	74	2020-06-06	19
	2020-09-04	72	2020-06-07	18.8
	2020-09-05	74	2020-06-08	18.7
	2020-09-06	77	2020-06-09	18.5
	2020-09-07	78	2020-06-10	18.4
	2020-09-08	78	2020-06-11	18.4
	2020-09-09	72	2020-06-12	18.2
	2020-09-10	70	2020-06-13	18.1
	2020-09-11	68	2020-06-14	18.2
	2020-09-12	71	2020-06-15	18.5
	2020-09-13	76	2020-06-16	19.2
	2020-09-14	77	2020-06-17	19.3
	2020-09-15	72	2020-06-18	19
	2020-09-16	75	2020-06-19	18.6
	2020-09-17	74	2020-06-20	18.6
	2020-09-18	70	2020-06-21	18.1
	2020-09-19	69	2020-06-22	17.9
	2020-09-20	70	2020-06-23	18.3
	2020-09-21	76	2020-06-24	18.4
	2020-09-22	78	2020-06-25	17.9
	2020-09-23	80	2020-06-26	18
	2020-09-24	82	2020-06-27	17.8
	2020-09-25	76	2020-06-28	17.9
	2020-09-26	75	2020-06-29	18.2
	2020-09-27	67	2020-06-30	18.4
	2020-09-28	66	2020-07-01	18.1
	2020-09-29	62	2020-07-02	17.8
	2020-09-30	72	2020-07-03	18
	2020-10-01	72	2020-07-04	18.4
	2020-10-02	73	2020-07-05	18.6
	2020-10-03	69	2020-07-06	18.4
	2020-10-04	60	2020-07-07	18.3
	2020-10-05	70	2020-07-08	18.3
	2020-10-06	71	2020-07-09	17.8
	2020-10-07	70	2020-07-10	17.8
	2020-10-08	66	2020-07-11	18.2
	2020-10-09	67	2020-07-12	17.5
	2020-10-10	72	2020-07-13	17.1
	2020-10-11	86	2020-07-14	17.2
	2020-10-12	85	2020-07-15	17.2
	2020-10-13	83	2020-07-16	17.6
	2020-10-14	80	2020-07-17	18
	2020-10-15	72	2020-07-18	18
	2020-10-16	71	2020-07-19	18.1
	2020-10-17	78	2020-07-20	17.9
	2020-10-18	79	2020-07-21	18.1
	2020-10-19	78	2020-07-22	17.8
	2020-10-20	80	2020-07-23	17.5
	2020-10-21	85	2020-07-24	17.7
	2020-10-22	90	2020-07-25	17.9
	2020-10-23	86	2020-07-26	18.1
	2020-10-24	87	2020-07-27	18.5
	2020-10-25	91	2020-07-28	18.4
	2020-10-26	94	2020-07-29	18.2
	2020-10-27	94	2020-07-30	18.2
	2020-10-28	93	2020-07-31	18.4
	2020-10-29	91	2020-08-01	18.9
	2020-10-30	94	2020-08-02	19
	2020-10-31	96	2020-08-03	19
	2020-11-01	95	2020-08-04	18.8
	2020-11-02	94	2020-08-05	19
	2020-11-03	92	2020-08-06	19.1
	2020-11-04	94	2020-08-07	19.2
	2020-11-05	96	2020-08-08	19.2
	2020-11-06	94	2020-08-09	19.3
	2020-11-07	93	2020-08-10	19.3
	2020-11-08	90	2020-08-11	19.3
	2020-11-09	87	2020-08-12	19.4
	2020-11-10	84	2020-08-13	19.2
	2020-11-11	84	2020-08-14	19.1
	2020-11-12	85	2020-08-15	19.2
	2020-11-13	87	2020-08-16	19.2
	2020-11-14	89	2020-08-17	19.4
	2020-11-15	92	2020-08-18	19.5
	2020-11-16	96	2020-08-19	19.4
	2020-11-17	97	2020-08-20	19.2
	2020-11-18	97	2020-08-21	19.3
	2020-11-19	98	2020-08-22	19.8
	2020-11-20	98	2020-08-23	20.1
	2020-11-21	97	2020-08-24	19.9
	2020-11-22	97	2020-08-25	19.5
	2020-11-23	96	2020-08-26	18.6
	2020-11-24	94	2020-08-27	18.6
	2020-11-25	92	2020-08-28	19.4
	2020-11-26	90	2020-08-29	19.6
	2020-11-27	89	2020-08-30	19.5
	2020-11-28	87	2020-08-31	19.7
	2020-11-29	88	2020-09-01	19.9
	2020-11-30	87	2020-09-02	19.9
	2020-12-01	85	2020-09-03	19.8
	2020-12-02	87	2020-09-04	19.7
	2020-12-03	89	2020-09-05	19.6
	2020-12-04	94	2020-09-06	19.7
	2020-12-05	95	2020-09-07	20
	2020-12-06	96	2020-09-08	19.9
	2020-12-07	97	2020-09-09	19.9
	2020-12-08	98	2020-09-10	19.8
	2020-12-09	97	2020-09-11	19.8
	2020-12-10	97	2020-09-12	19.9
	2020-12-11	98	2020-09-13	20.2
	2020-12-12	93	2020-09-14	20.3
	2020-12-13	84	2020-09-15	20.3
	2020-12-14	84	2020-09-16	20.5
	2020-12-15	86	2020-09-17	20.4
	2020-12-16	88	2020-09-18	20.5
	2020-12-17	87	2020-09-19	20.6
	2020-12-18	87	2020-09-20	20.8
	2020-12-19	89	2020-09-21	21
	2020-12-20	94	2020-09-22	21.3
	2020-12-21	96	2020-09-23	21.8
	2020-12-22	95	2020-09-24	21.7
	2020-12-23	95	2020-09-25	21.7
	2020-12-24	92	2020-09-26	21.4
	2020-12-25	87	2020-09-27	21.1
	2020-12-26	87	2020-09-28	21.1
	2020-12-27	89	2020-09-29	21.3
	2020-12-28	84	2020-09-30	21.6
	2020-12-29	84	2020-10-01	21.7
	2020-12-30	83	2020-10-02	21.8
	2020-12-31	82	2020-10-03	21.7
	2021-01-01	81	2020-10-04	21.8
	2021-01-02	84	2020-10-05	22.2
	2021-01-03	87	2020-10-06	22.3
	2021-01-04	91	2020-10-07	22.3
	2021-01-05	89	2020-10-08	22.3
	2021-01-06	87	2020-10-09	22.5
	2021-01-07	84	2020-10-10	22.5
	2021-01-08	85	2020-10-11	22.3
	2021-01-09	89	2020-10-12	22.2
	2021-01-10	91	2020-10-13	22.4
	2021-01-11	93	2020-10-14	22.4
	2021-01-12	95	2020-10-15	22.2
	2021-01-13	93	2020-10-16	22.3
	2021-01-14	92	2020-10-17	22.6
	2021-01-15	92	2020-10-18	22.6
	2021-01-16	91	2020-10-19	22.7
	2021-01-17	93	2020-10-20	22.8
	2021-01-18	86	2020-10-21	22.6
	2021-01-19	83	2020-10-22	22.3
	2021-01-20	81	2020-10-23	22.4
	2021-01-21	81	2020-10-24	22.3
	2021-01-22	81	2020-10-25	22.2
	2021-01-23	81	2020-10-26	22.3
	2021-01-24	80	2020-10-27	22.2
	2021-01-25	82	2020-10-28	22.2
	2021-01-26	82	2020-10-29	22.3
	2021-01-27	81	2020-10-30	22.3
	2021-01-28	82	2020-10-31	22.1
	2021-01-29	83	2020-11-01	22.1
	2021-01-30	84	2020-11-02	21.6
	2021-01-31	85	2020-11-03	21.3
	2021-02-01	85	2020-11-04	21.4
	2021-02-02	87	2020-11-05	21.6
	2021-02-03	89	2020-11-06	21.8
	2021-02-04	92	2020-11-07	22.1
	2021-02-05	92	2020-11-08	22
	2021-02-06	96	2020-11-09	22
	2021-02-07	96	2020-11-10	21.9
	2021-02-08	96	2020-11-11	22
	2021-02-09	97	2020-11-12	21.9
	2021-02-10	97	2020-11-13	22.1
	2021-02-11	97	2020-11-14	22.2
	2021-02-12	95	2020-11-15	22.1
	2021-02-13	95	2020-11-16	22
	2021-02-14	95	2020-11-17	22
	2021-02-15	97	2020-11-18	22
	2021-02-16	99	2020-11-19	21.9
	2021-02-17	99	2020-11-20	21.9
	2021-02-18	99	2020-11-21	22.1
	2021-02-19	98	2020-11-22	22.2
	2021-02-20	98	2020-11-23	22
	2021-02-21	97	2020-11-24	21.8
	2021-02-22	98	2020-11-25	21.7
	2021-02-23	98	2020-11-26	21.5
	2021-02-24	98	2020-11-27	21.6
	2021-02-25	98	2020-11-28	21.6
	2021-02-26	98	2020-11-29	21.5
	2021-02-27	96	2020-11-30	21.6
	2021-02-28	95	2020-12-01	21.5
	2021-03-01	93	2020-12-02	21.5
	2021-03-02	93	2020-12-03	21.8
	2021-03-03	92	2020-12-04	21.7
	2021-03-04	92	2020-12-05	22
	2021-03-05	94	2020-12-06	22.1
	2021-03-06	96	2020-12-07	22
	2021-03-07	98	2020-12-08	21.9
	2021-03-08	98	2020-12-09	21.8
	2021-03-09	99	2020-12-10	21.8
	2021-03-10	98	2020-12-11	21.9
	2021-03-11	97	2020-12-12	21.7
	2021-03-12	94	2020-12-13	21.3
	2021-03-13	93	2020-12-14	21.2
	2021-03-14	93	2020-12-15	21.4
	2021-03-15	92	2020-12-16	21.6
	2021-03-16	92	2020-12-17	21.7
	2021-03-17	94	2020-12-18	21.7
	2021-03-18	94	2020-12-19	21.9
	2021-03-19	93	2020-12-20	22
	2021-03-20	92	2020-12-21	22.1
	2021-03-21	92	2020-12-22	22.1
	2021-03-22	90	2020-12-23	22
	2021-03-23	89	2020-12-24	22.1
	2021-03-24	87	2020-12-25	21.9
	2021-03-25	88	2020-12-26	21.8
	2021-03-26	86	2020-12-27	22.3
	2021-03-27	85	2020-12-28	22.3
	2021-03-28	87	2020-12-29	22.2
	2021-03-29	90	2020-12-30	22.1
	2021-03-30	92	2020-12-31	22.1
	2021-03-31	96	2021-01-01	22
	2021-04-01	97	2021-01-02	22.3
	2021-04-02	97	2021-01-03	22.3
	2021-04-03	97	2021-01-04	22.7
	2021-04-04	94	2021-01-05	22.9
	2021-04-05	92	2021-01-06	22.9
	2021-04-06	93	2021-01-07	22.9
	2021-04-07	88	2021-01-08	23.3
	2021-04-08	83	2021-01-09	23.2
	2021-04-09	82	2021-01-10	23.2
	2021-04-10	87	2021-01-11	23.1
	2021-04-11	91	2021-01-12	22.9
	2021-04-12	91	2021-01-13	22.8
	2021-04-13	85	2021-01-14	22.8
	2021-04-14	84	2021-01-15	22.8
	2021-04-15	84	2021-01-16	22.6
	2021-04-16	85	2021-01-17	22.7
	2021-04-17	88	2021-01-18	22.6
	2021-04-18	95	2021-01-19	22.5
	2021-04-19	97	2021-01-20	22.4
	2021-04-20	97	2021-01-21	22.3
	2021-04-21	96	2021-01-22	22.4
	2021-04-22	95	2021-01-23	22.5
	2021-04-23	94	2021-01-24	22.6
	2021-04-24	95	2021-01-25	22.7
	2021-04-25	96	2021-01-26	22.7
	2021-04-26	96	2021-01-27	22.2
	2021-04-27	95	2021-01-28	21.6
	2021-04-28	95	2021-01-29	21.5
	2021-04-29	93	2021-01-30	21.7
	2021-04-30	85	2021-01-31	21.8
	2021-05-01	85	2021-02-01	21.7
	2021-05-02	85	2021-02-02	21.9
	2021-05-03	86	2021-02-03	22
	2021-05-04	90	2021-02-04	22.2
	2021-05-05	89	2021-02-05	22.3
	2021-05-06	91	2021-02-06	22.2
	2021-05-07	89	2021-02-07	21.9
	2021-05-08	84	2021-02-08	21.6
	2021-05-09	81	2021-02-09	21.8
	2021-05-10	81	2021-02-10	21.7
	2021-05-11	81	2021-02-11	21.9
	2021-05-12	80	2021-02-12	22
	2021-05-13	81	2021-02-13	22
	2021-05-14	83	2021-02-14	21.9
	2021-05-15	84	2021-02-15	22
	2021-05-16	85	2021-02-16	22
	2021-05-17	85	2021-02-17	22
	2021-05-18	84	2021-02-18	22
	2021-05-19	83	2021-02-19	22.1
	2021-05-20	84	2021-02-20	22.1
	2021-05-21	84	2021-02-21	21.9
	2021-05-22	85	2021-02-22	21.9
	2021-05-23	86	2021-02-23	21.9
	2021-05-24	89	2021-02-24	21.7
	2021-05-25	89	2021-02-25	21.6
	2021-05-26	88	2021-02-26	21.6
	2021-05-27	88	2021-02-27	21.5
	2021-05-28	87	2021-02-28	21.4
	2021-05-29	85	2021-03-01	21.4
	2021-05-30	82	2021-03-02	21.2
	2021-05-31	82	2021-03-03	21
	2021-06-01	85	2021-03-04	20.8
	2021-06-02	84	2021-03-05	21.1
	2021-06-03	82	2021-03-06	21.4
	2021-06-04	86	2021-03-07	21.3
	2021-06-05	87	2021-03-08	21.5
	2021-06-06	87	2021-03-09	21.6
	2021-06-07	84	2021-03-10	21.5
	2021-06-08	84	2021-03-11	21.6
	2021-06-09	86	2021-03-12	21
	2021-06-10	87	2021-03-13	20.8
	2021-06-11	86	2021-03-14	20.8
	2021-06-12	88	2021-03-15	20.8
	2021-06-13	86	2021-03-16	20.7
	2021-06-14	86	2021-03-17	20.8
	2021-06-15	86	2021-03-18	21
	2021-06-16	81	2021-03-19	21.2
	2021-06-17	82	2021-03-20	21.3
	2021-06-18	82	2021-03-21	21.2
	2021-06-19	82	2021-03-22	21
	2021-06-20	79	2021-03-23	20.9
	2021-06-21	77	2021-03-24	20.5
	2021-06-22	79	2021-03-25	20.4
	2021-06-23	84	2021-03-26	20.3
	2021-06-24	75	2021-03-27	20.1
	2021-06-25	74	2021-03-28	20.1
	2021-06-26	83	2021-03-29	20.4
	2021-06-27	76	2021-03-30	20.7
	2021-06-28	75	2021-03-31	21
	2021-06-29	77	2021-04-01	21.1
	2021-06-30	79	2021-04-02	21.1
	2021-07-01	82	2021-04-03	21.3
	2021-07-02	79	2021-04-04	21.6
	2021-07-03	74	2021-04-05	21.4
	2021-07-04	77	2021-04-06	21.5
	2021-07-05	79	2021-04-07	21.5
	2021-07-06	79	2021-04-08	21.5
	2021-07-07	78	2021-04-09	21.3
	2021-07-08	76	2021-04-10	21
	2021-07-09	75	2021-04-11	21
	2021-07-10	76	2021-04-12	21.2
	2021-07-11	78	2021-04-13	20.8
	2021-07-12	78	2021-04-14	20.9
	2021-07-13	82	2021-04-15	20.6
	2021-07-14	83	2021-04-16	20.3
	2021-07-15	80	2021-04-17	20.3
	2021-07-16	78	2021-04-18	20.9
	2021-07-17	76	2021-04-19	20.9
	2021-07-18	78	2021-04-20	21
	2021-07-19	80	2021-04-21	21
	2021-07-20	84	2021-04-22	20.7
	2021-07-21	82	2021-04-23	20.6
	2021-07-22	78	2021-04-24	20.8
	2021-07-23	72	2021-04-25	21.1
	2021-07-24	75	2021-04-26	21.2
	2021-07-25	75	2021-04-27	21.2
	2021-07-26	77	2021-04-28	21.3
	2021-07-27	75	2021-04-29	21.4
	2021-07-28	78	2021-04-30	21.2
	2021-07-29	78	2021-05-01	20.5
	2021-07-30	81	2021-05-02	20.2
	2021-07-31	73	2021-05-03	19.9
	2021-08-01	72	2021-05-04	20.3
	2021-08-02	74	2021-05-05	20.1
	2021-08-03	74	2021-05-06	20.3
	2021-08-04	74	2021-05-07	20.4
	2021-08-05	77	2021-05-08	20.8
	2021-08-06	73	2021-05-09	20.5
	2021-08-07	73	2021-05-10	19.9
	2021-08-08	83	2021-05-11	19
	2021-08-09	81	2021-05-12	18.8
	2021-08-10	77	2021-05-13	19.2
	2021-08-11	73	2021-05-14	19.3
	2021-08-12	75	2021-05-15	19.2
	2021-08-13	71	2021-05-16	19.1
	2021-08-14	71	2021-05-17	18.8
	2021-08-15	75	2021-05-18	18.7
	2021-08-16	74	2021-05-19	18.6
	2021-08-17	76	2021-05-20	18.7
	2021-08-18	77	2021-05-21	18.7
	2021-08-19	76	2021-05-22	18.9
	2021-08-20	77	2021-05-23	19.4
	2021-08-21	75	2021-05-24	19.7
	2021-08-22	74	2021-05-25	19.7
	2021-08-23	75	2021-05-26	19.6
	2021-08-24	74	2021-05-27	19.6
	2021-08-25	72	2021-05-28	19.6
	2021-08-26	74	2021-05-29	19.4
	2021-08-27	80	2021-05-30	18.8
	2021-08-28	79	2021-05-31	18.6
	2021-08-29	77	2021-06-01	19
	2021-08-30	74	2021-06-02	19.2
	2021-08-31	76	2021-06-03	19.7
	2021-09-01	80	2021-06-04	19.9
	2021-09-02	79	2021-06-05	19.7
	2021-09-03	75	2021-06-06	19.9
	2021-09-04	74	2021-06-07	19.3
	2021-09-05	71	2021-06-08	19.2
	2021-09-06	78	2021-06-09	19.4
	2021-09-07	76	2021-06-10	19.2
	2021-09-08	73	2021-06-11	19.3
	2021-09-09	69	2021-06-12	19.7
	2021-09-10	70	2021-06-13	20
	2021-09-11	72	2021-06-14	19.6
	2021-09-12	77	2021-06-15	19
	2021-09-13	76	2021-06-16	18.6
	2021-09-14	74	2021-06-17	18.9
	2021-09-15	66	2021-06-18	19.1
	2021-09-16	69	2021-06-19	18.7
	2021-09-17	61	2021-06-20	18.5
	2021-09-18	58	2021-06-21	18.3
	2021-09-19	69	2021-06-22	18.4
	2021-09-20	77	2021-06-23	19.1
	2021-09-21	74	2021-06-24	18.9
	2021-09-22	79	2021-06-25	18.2
	2021-09-23	77	2021-06-26	19
	2021-09-24	76	2021-06-27	18
	2021-09-25	74	2021-06-28	17.9
	2021-09-26	73	2021-06-29	17.4
	2021-09-27	77	2021-06-30	18.2
	2021-09-28	76	2021-07-01	18.9
	2021-09-29	75	2021-07-02	18.5
	2021-09-30	75	2021-07-03	17.5
	2021-10-01	77	2021-07-04	17.4
	2021-10-02	74	2021-07-05	17.5
	2021-10-03	74	2021-07-06	17.7
	2021-10-04	71	2021-07-07	17.5
	2021-10-05	72	2021-07-08	17.2
	2021-10-06	74	2021-07-09	17.2
	2021-10-07	72	2021-07-10	17
	2021-10-08	78	2021-07-11	17.3
	2021-10-09	80	2021-07-12	18
	2021-10-10	88	2021-07-13	18.2
	2021-10-11	90	2021-07-14	18
	2021-10-12	92	2021-07-15	17.6
	2021-10-13	90	2021-07-16	17.6
	2021-10-14	92	2021-07-17	17.7
	2021-10-15	90	2021-07-18	17.9
	2021-10-16	86	2021-07-19	18.3
	2021-10-17	85	2021-07-20	19
	2021-10-18	89	2021-07-21	19
	2021-10-19	89	2021-07-22	19.1
	2021-10-20	94	2021-07-23	18.3
	2021-10-21	95	2021-07-24	18.2
	2021-10-22	94	2021-07-25	17.8
	2021-10-23	93	2021-07-26	17.6
	2021-10-24	95	2021-07-27	17.5
	2021-10-25	93	2021-07-28	18.2
	2021-10-26	87	2021-07-29	18.4
	2021-10-27	87	2021-07-30	18.9
	2021-10-28	85	2021-07-31	18.9
	2021-10-29	86	2021-08-01	18.4
	2021-10-30	89	2021-08-02	17.6
	2021-10-31	95	2021-08-03	17.9
	2021-11-01	97	2021-08-04	18.6
			2021-08-05	18.9
			2021-08-06	19
			2021-08-07	19
			2021-08-08	19.2
			2021-08-09	18.8
			2021-08-10	18.5
			2021-08-11	19
			2021-08-12	19.3
			2021-08-13	18.4
			2021-08-14	18.2
			2021-08-15	18.6
			2021-08-16	18.6
			2021-08-17	18.6
			2021-08-18	18.9
			2021-08-19	18.9
			2021-08-20	19.1
			2021-08-21	19
			2021-08-22	18.6
			2021-08-23	18.7
			2021-08-24	18.8
			2021-08-25	18.8
			2021-08-26	19.1
			2021-08-27	19.8
			2021-08-28	20
			2021-08-29	20.1
			2021-08-30	20.3
			2021-08-31	20.3
			2021-09-01	20.2
			2021-09-02	20
			2021-09-03	19.8
			2021-09-04	19.8
			2021-09-05	19.8
			2021-09-06	20.4
			2021-09-07	20.4
			2021-09-08	20.3
			2021-09-09	20.2
			2021-09-10	20.2
			2021-09-11	20.5
			2021-09-12	20.6
			2021-09-13	20.6
			2021-09-14	20.8
			2021-09-15	21.1
			2021-09-16	21.2
			2021-09-17	20.8
			2021-09-18	20
			2021-09-19	20.7
			2021-09-20	21
			2021-09-21	21.3
			2021-09-22	21.8
			2021-09-23	21.5
			2021-09-24	21.5
			2021-09-25	21.6
			2021-09-26	21.4
			2021-09-27	21.6
			2021-09-28	21.7
			2021-09-29	21.7
			2021-09-30	21.8
			2021-10-01	21.8
			2021-10-02	21.9
			2021-10-03	21.9
			2021-10-04	21.9
			2021-10-05	22.2
			2021-10-06	22.2
			2021-10-07	22.3
			2021-10-08	22.7
			2021-10-09	22.7
			2021-10-10	22.3
			2021-10-11	22.2
			2021-10-12	21.8
			2021-10-13	22
			2021-10-14	21.9
			2021-10-15	22
			2021-10-16	22
			2021-10-17	22.1
			2021-10-18	22.1
			2021-10-19	22
			2021-10-20	22.1
			2021-10-21	21.8
			2021-10-22	21.8
			2021-10-23	21.9
			2021-10-24	21.7
			2021-10-25	22.1
			2021-10-26	22
			2021-10-27	22
			2021-10-28	22.1
			2021-10-29	21.8
			2021-10-30	21.7
			2021-10-31	21.8
			2021-11-01	21.7
