# Supplementary material for: Modern anthropogenic drought in Central Brazil unprecedented during last 700 years
Source: Nat Commun. 2024 Feb 26;15:1728. doi: 10.1038/s41467-024-45469-8 (PMC11258244; doi:10.1038/s41467-024-45469-8)
Supplement: Supplementary file 7 — Supplementary Data 4 [file 41467_2024_45469_MOESM7_ESM.xlsx]

## Sheet: Rainfall isotope data
Fig S9 - BRASÍLIA AIRPORT - GNIP STATION						Fig S9 -BELO HORIZONTE-CDTN - GNIP STATION						Fig 2 and S9 -JANUÁRIA STATION - BRAZIL
Begin of Period	End of Period	Precipitation	δ18O	δD		Begin of Period	End of Period	Precipitation	δ18O	δD		Begin of Period	End of Period	Precipitation	δ18O	δD
		mm.yr-1	‰, VSMOW	‰, VSMOW				mm.yr-1	‰, VSMOW	‰, VSMOW				mm.yr-1	‰, VSMOW	‰, VSMOW
1965-03-01	1965-03-31	319	-8.53	-51.2		2008-10-01	2008-10-31	93.5	-0.52	8.51		2011-10-17	2011-11-16	126.3	-7.59	-48.37
1965-04-01	1965-04-30	166	-4.85	-25.1		2008-11-01	2008-11-30	213	-4.84	-26.21		2011-11-16	2011-12-18	402.7	-2.37	-8.06
1965-06-01	1965-06-30	32	-4.2	-21.7		2009-01-01	2009-01-31	227.2	-9.31	-63.1		2011-12-18	2012-01-10	189	-4.5	-26.1
1965-07-01	1965-07-31	32	-2.2			2009-02-01	2009-02-28	145.5	-2.98	-8.2		2012-01-10	2012-02-27	44.4	0.19	13.05
1965-08-01	1965-08-31	5	1.4	26.1		2009-03-01	2009-03-31	173.1	-10.3	-69.8		2012-02-27	2012-03-30	54.7	-2.82	-10.94
1965-09-01	1965-09-30	73	-0.3	7.5		2009-04-01	2009-04-30	33.2	-7.55	-45		2012-03-30	2012-04-21	0.2	-1.58	7.23
1965-10-01	1965-10-31	361	-4	-16.8		2009-06-01	2009-06-30	19	-6.38	-35.7		2012-04-21	2012-10-23	1.1	1.42	14.66
1965-11-01	1965-11-30	449	-4.6	-26.1		2009-08-01	2009-08-31	21	-3	-6.6		2012-10-23	2012-11-27	397.6	-8.54	-47.04
1965-12-01	1965-12-31	121	-2.2	-5.6		2009-09-01	2009-09-30	76.5	-2.43	-4.9		2012-11-27	2012-12-29	94.3	-7.14	-39.13
1966-01-01	1966-01-31	231	-7.6	-49.6		2009-10-01	2009-10-31	229.3	-4.94	-26.7		2012-12-29	2013-01-20	104.247	-3.39	-14.22
1966-02-01	1966-02-28	352	-7.7	-52.1		2009-11-01	2009-11-30	143.6	-1.13	3.2		2013-01-20	2013-04-17	289.6	-5.15	-35.64
1966-03-01	1966-03-31	169	-4.9	-25.4		2009-12-01	2009-12-31	323.3	-5.82	-34.6		2013-04-17	2013-10-20	70.9	-0.82	2.64
1966-04-01	1966-04-30	107	-4.9	-22.7		2010-01-01	2010-01-31	147.9	-6.32	-37.8		2013-10-20	2013-11-29	129.4	-8.2	-50.65
1966-05-01	1966-05-31	87	1.7	11.2		2010-02-01	2010-02-28	85.4	-3.6	-14		2013-11-29	2013-12-27	288.5	-11.2	-76.4
1966-09-01	1966-09-30	102	-1.8	3.2		2010-03-01	2010-03-31	223.2	-7.51	-49.2		2013-12-27	2014-01-30	55.6	-3.64	-15.89
1966-10-01	1966-10-31	137	-0.5	6.4		2010-04-01	2010-04-30	43.6	-6.98	-45.1		2014-01-30	2014-02-19	62.8	-1.71	1.48
1966-12-01	1966-12-31	348	-11.6	-78.9		2010-05-01	2010-05-31	22.4	-2.07	-2.8		2014-02-19	2014-03-31	49.7	-5.18	-26.88
1967-01-01	1967-01-31	90	-4.58	-26.8		2010-09-01	2010-09-30	53.3	-1.47	4.9		2014-03-31	2014-04-26	28.2	-2.63	-7.5
1967-02-01	1967-02-28	171	-3.52	-19.3		2010-10-01	2010-10-31	155.8	-3.38	-11.7		2014-04-26	2014-05-09	12.6	0.38	0.12
1967-03-01	1967-03-31	285	-8.72	-51.8		2010-11-01	2010-11-30	353.1	-7.69	-46.1		2014-05-09	2014-10-31	55.7	-2.7	-2.02
1967-04-01	1967-04-30	218	-4.59	-24.7		2010-12-01	2010-12-31	251.2	-7.76	-49.3		2014-10-31	2014-11-28	190.8	-4.19	-14.72
1967-09-01	1967-09-30	39	0.53	18.6		2011-01-01	2011-01-31	224.6	-10.99	-75.8		2014-11-28	2014-12-16	172.9	-4.03	-13.69
1967-10-01	1967-10-31	64	-1.77	-3		2011-02-01	2011-02-28	52	-4.93	-27.4		2014-12-16	2015-01-28	20.7	-2.35	0.16
1967-11-01	1967-11-30	218	-6.08	-30.2		2011-03-01	2011-03-31	254.8	-15.23	-111		2015-01-28	2015-02-26	274.7	-3.95	-16.99
1967-12-01	1967-12-31	180	-7.86	-44.8		2011-10-01	2011-10-31	112.9	-4.03	-20.6		2015-02-26	2015-03-20	28	-4.91	-23.3
1968-01-01	1968-01-31	92	-1.43	-0.4		2011-11-01	2011-11-30	220.8	-6.91	-44.8		2015-03-20	2015-04-24	41.9	-7.59	-48.89
1968-02-01	1968-02-29	57	-14.73	-107.6		2011-12-01	2011-12-31	603.6	-7.9	-48.1		2015-04-24	2015-05-08	23.1	-4.12	-16.12
1968-03-01	1968-03-31	225	-4.1	-23.3		2012-01-01	2012-01-31	338.6	-5.95	-34.7		2015-05-08	2015-10-30	9.2	-0.52	2.43
1968-04-01	1968-04-30	149	-4.97	-22.6		2012-02-01	2012-02-29	32.6	0.38	7.2		2015-10-30	2015-11-30	172.7	-2.03	-2.16
1968-05-01	1968-05-31	28	-1.52	2.1		2012-03-01	2012-03-31	196.2	-5.37	-31.6		2015-11-30	2015-12-28	50.7	0.86	12.97
1968-08-01	1968-08-31	7	-0.79	7.2		2012-04-01	2012-04-30	52.2	-4.03	-22.3		2015-12-28	2016-01-29	455.2	-9.24	-64.15
1968-09-01	1968-09-30	49	-2.14	1.5		2012-05-01	2012-05-31	72.8	-3.38	-12.8		2016-01-29	2016-03-14	83.9	-1.71	-1.09
1968-11-01	1968-11-30	315	-1.99	-0.1		2012-06-01	2012-06-30	6.1	-2.7	-8.9		2016-03-14	2016-11-21	316.5	-4.17	-20.79
1968-12-01	1968-12-31	272	-6.83	-41.9		2012-09-01	2012-09-30	14.9	-1.58	-2.3		2016-11-21	2016-12-15	128.6	-0.51	6.88
1969-02-01	1969-02-28	139	-5.38	-38.5		2012-10-01	2012-10-31	39.6	-1.81	-3.7		2016-12-15	2017-01-13	18.7	-0.47	9.13
1969-04-01	1969-04-30	62	-4.82	-20.8		2012-11-01	2012-11-30	176.8	-4.78	-27.4		2017-01-13	2017-02-28	85.1	-2.57	-9.68
1969-05-01	1969-05-31	121	-6.95	-45.5		2012-12-01	2012-12-31	133.7	-1.55	-2.9		2017-02-28	2017-03-31	72.2	-4.18	-20.2
1969-09-01	1969-09-30	5	2.61	24.9		2013-01-01	2013-01-31	273.2	-7.36	-47.5		2017-03-31	2017-05-20	20	-0.97	7.86
1969-10-01	1969-10-31	196	-1.63			2013-03-01	2013-03-31	116.4	-8.69	-58.2
1969-12-01	1969-12-31	278	-7.35	-42.9		2013-04-01	2013-04-30	112.9	-7.17	-44
1970-01-01	1970-01-31	472	2.76	17.8		2013-05-01	2013-05-31	48	-5.11	-24.5
1970-02-01	1970-02-28	233	-9.46	-64.8		2013-10-01	2013-10-31	128.6	-2.02	-1.3
1970-03-01	1970-03-31	189	-3.92	-26.9		2013-11-01	2013-11-30	146.3	-6.67	-41.5
1970-04-01	1970-04-30	99	-1.14	-10.6		2013-12-01	2013-12-31	371.9	-12.46	-88.6
1970-05-01	1970-05-31	1	-6.8	-41.4		2014-01-01	2014-01-31	62.7	-6.81	-43.3
1970-09-01	1970-09-30	93	-0.25	4.2		2014-02-01	2014-02-28	58.8	-4.2	-22.3
1970-11-01	1970-11-30	229	-6.13	-38.5		2014-03-01	2014-03-31	96.7	-1.76	-2.1
1971-01-01	1971-01-31	201	0.56			2014-04-01	2014-04-30	145.2	-4.46	-24.3
1971-02-01	1971-02-28	122	0.52			2014-07-01	2014-07-31	48	-5.36	-30.8
1971-03-01	1971-03-31	191	-0.71			2014-10-01	2014-10-31	87.7	-0.8	7.4
1971-04-01	1971-04-30	126	-2.68			2014-11-01	2014-11-30	193.3	-7.32	-48.2
1971-05-01	1971-05-31	33	-2.68			2014-12-01	2014-12-31	126	-6.67	-41.4
1971-06-01	1971-06-30	34	-1.69			2015-01-01	2015-01-31	61.8	-2.34	-7.7
1971-07-01	1971-07-31	62	-1.66			2015-02-01	2015-02-28	233.4	-4.61	-23.9
1971-09-01	1971-09-30	124	-2.71			2015-03-01	2015-03-31	133.6	-3.98	-19.5
1971-10-01	1971-10-31	278	-7.32			2015-04-01	2015-04-30	35.6	-6.84	-42
1971-11-01	1971-11-30	368	-8.38			2015-05-01	2015-05-31	33.7	-7.14	-41.9
1971-12-01	1971-12-31	287	-4.44			2015-07-01	2015-07-31	13.7	-2.35	-2.5
1972-01-01	1972-01-31	22	-7.64			2015-09-01	2015-09-30	29.9	-4.1	-30.6
1972-03-01	1972-03-31	106	-3.79			2015-10-01	2015-10-31	49.2	-0.18	7
1972-05-01	1972-05-31	28	-4.97			2015-11-01	2015-11-30	160	-3.93	-17
1972-06-01	1972-06-30	1	-0.9			2015-12-01	2015-12-31	107.5	-3.1	-11.1
1972-09-01	1972-09-30	26	0.79	20.4		2016-01-01	2016-01-31	328.9	-10.43	-72.2
1972-10-01	1972-10-31	237	-3.2	-11.8		2016-02-01	2016-02-29	175.7	-2.71	-11.1
1973-01-01	1973-01-31	169	-6.21	-37		2016-03-01	2016-03-31	113.1	-2.46	-7.8
1973-02-01	1973-02-28	185	-2.37	-7.6		2016-04-01	2016-04-30	26.2	-3.97	-17.6
1973-03-01	1973-03-31	229	-8.15	-54.6		2016-06-01	2016-06-30	75.3	-1.68	2.8
1973-05-01	1973-05-31	18	-2.8	-7.9		2016-09-01	2016-09-30	65.4	-1.93	-2.2
1973-10-01	1973-10-31	311	-6.09	-38.5		2016-10-01	2016-10-31	70.7	-2.26	-1.9
1973-11-01	1973-11-30	196	-5.13	-29.6		2016-11-01	2016-11-30	273	-6.14	-37.8
1974-01-01	1974-01-31	91	-4.29	-22.4		2016-12-01	2016-12-31	244.6	-5.65	-32.5
1974-02-01	1974-02-28	207	-5.75	-36.4		2017-01-01	2017-01-31	137	-4.48	-21.2
1974-03-01	1974-03-31	260	-13.48	-94.5		2017-02-01	2017-02-28	707	-4.8	-26.3
1974-04-01	1974-04-30	91	-7.81	-52.9		2017-03-01	2017-03-31	68.1	-4.01	-17.7
1974-05-01	1974-05-31	44	-4.11	-24.2		2017-04-01	2017-04-30	14	-4.22	-20.8
1974-08-01	1974-08-31	33	-0.72	2.6		2017-05-01	2017-05-31	32.7	-4.39	-19.6
1974-10-01	1974-10-31	177	-1.37			2017-06-01	2017-06-30	21.5	-1.98	-0.8
1974-11-01	1974-11-30	186	-6.33	-39.9		2017-09-01	2017-09-30	42.8	-1.02	4.3
1974-12-01	1974-12-31	186	-5.96	-39.9		2017-10-01	2017-10-31	83.2	-1.61	1.8
1975-01-01	1975-01-31	233	-3.84	-17.6		2017-11-01	2017-11-30	86.3	-6.37	-36.3
1975-02-01	1975-02-28	228	-4.54	-26.6		2017-12-01	2017-12-31	309.8	-7.73	-49.8
1975-03-01	1975-03-31	53	-2.35	-7.3		2018-01-01	2018-01-31	166.5	-11.4	-78.2
1975-04-01	1975-04-30	190	-11.09	-77.1		2018-02-01	2018-02-28	213.1	-9.47	-66
1975-05-01	1975-05-31	59	-3.06	-13.1		2018-03-01	2018-03-31	391.3	-7.65	-47.1
1975-07-01	1975-07-31	23	-1.73	-5.4		2018-05-01	2018-05-31	19	-3.7	-17.8
1975-09-01	1975-09-30	30	-1.18	11.4		2018-08-01	2018-08-31	39.7	-1.34	4.8
1975-10-01	1975-10-31	121	-1.17	-1.8		2018-09-01	2018-09-30	44.4	-1.02	11.9
1975-11-01	1975-11-30	155	-3.53	-17.1		2018-10-01	2018-10-31	187.1	-3.59	-15.4
1975-12-01	1975-12-31	240	-5.57	-40.1		2018-11-01	2018-11-30	260.6	-4.61	-27.9
1976-01-01	1976-01-31	138	-2.47	-5.9		2018-12-01	2018-12-31	282.8	-4.85	-27.9
1976-02-01	1976-02-29	350	-5.29	-26.6
1976-03-01	1976-03-31	170	-2.98	-10
1976-04-01	1976-04-30	76	-3.34	-12.5
1976-05-01	1976-05-31	77	-1.86	-2
1976-09-01	1976-09-30	74	-1.54	1.5
1976-11-01	1976-11-30	244	-6.64	-37.9
1976-12-01	1976-12-31	262	-5.23	-28.7
1983-01-01	1983-01-31	347	-9.2	-64
1983-03-01	1983-03-31	207	-6.1	-39
1983-05-01	1983-05-31	54	-3.3	-17
1983-07-01	1983-07-31	25	-3.8	-11
1983-09-01	1983-09-30	73	-1.2	4
1983-10-01	1983-10-31	177	-3.6	-15
1983-11-01	1983-11-30	316	-5.7	-30
1983-12-01	1983-12-31	283	-5.1	-27
1984-01-01	1984-01-31	137	-4	-17
1984-02-01	1984-02-29	136	-5.4	-25
1984-04-01	1984-04-30	84	-6.9	-43
1984-08-01	1984-08-31	87	-4.4	-32
1984-10-01	1984-10-31	214	-2.1
1984-11-01	1984-11-30	87	-2.3
1985-04-01	1985-04-30	114	-3.2	-21
1985-05-01	1985-05-31	59	-2.6	-20
1985-08-01	1985-08-31	15	-2.9
1985-09-01	1985-09-30	56	-2.8	-4
1985-10-01	1985-10-31	229	-3.1	-6
1985-11-01	1985-11-30	128	-0.7	6
1985-12-01	1985-12-31	279	-7.2	-58
1986-01-01	1986-01-31	199	-7.4	-59
1986-02-01	1986-02-28	137	-2.9	-17
1986-03-01	1986-03-31	84	-3.4	-20
1986-04-01	1986-04-30	69	-1.3	-7
1986-05-01	1986-05-31	9	-1.3	5
1986-07-01	1986-07-31	32	-1	3
1986-08-01	1986-08-31	51	-1.1	4
1986-09-01	1986-09-30	13	-2.2	-5
1986-10-01	1986-10-31	106	-4.6	-22
1986-11-01	1986-11-30	112	-4.3	-26
1986-12-01	1986-12-31	194	-3.3	-10
1987-01-01	1987-01-31	74	-3.5	-15
1987-02-01	1987-02-28	155	-2.8	-16
1987-03-01	1987-03-31	315	-5.3	-26
1987-04-01	1987-04-30	191	-7.9	-52
1987-05-01	1987-05-31	63	-0.6	-6
1987-06-01	1987-06-30	6	-0.4	11
