# Supplementary material for: Modern anthropogenic drought in Central Brazil unprecedented during last 700 years
Source: Nat Commun. 2024 Feb 26;15:1728. doi: 10.1038/s41467-024-45469-8 (PMC11258244; doi:10.1038/s41467-024-45469-8)
Supplement: Supplementary file 8 — Supplementary Data 5 [file 41467_2024_45469_MOESM8_ESM.xlsx]

## Sheet: PYHDA Regional Temperature
	Fig 5 - PHYDA: 12 - 16o S to 41 - 47o W
	Year	Annual temperature
	(CE)	oC, anomaly
	2000	0.701039
	1999	0.785675
	1998	1.36364
	1997	1.28144
	1996	1.03479
	1995	1.39544
	1994	1.20947
	1993	0.89244
	1992	1.16463
	1991	1.37984
	1990	1.15783
	1989	0.628438
	1988	0.835651
	1987	0.95417
	1986	0.496408
	1985	0.333856
	1984	0.276957
	1983	0.146087
	1982	0.158336
	1981	0.141928
	1980	0.701643
	1979	0.235413
	1978	0.410728
	1977	0.180446
	1976	0.145422
	1975	0.0475279
	1974	0.0864219
	1973	0.312688
	1972	0.369468
	1971	-0.114061
	1970	-0.0992841
	1969	0.207078
	1968	-0.0168333
	1967	0.282689
	1966	0.00362451
	1965	0.106848
	1964	-0.176571
	1963	0.271454
	1962	-0.13578
	1961	0.408813
	1960	0.203803
	1959	0.158457
	1958	0.36522
	1957	-0.000633094
	1956	-0.302966
	1955	-0.0228266
	1954	0.0670611
	1953	0.0832605
	1952	0.574356
	1951	0.368667
	1950	-0.196242
	1949	0.218832
	1948	0.192272
	1947	0.134214
	1946	0.179616
	1945	0.161277
	1944	-0.106754
	1943	-0.211215
	1942	0.232022
	1941	0.481701
	1940	0.509615
	1939	0.300936
	1938	-0.102685
	1937	0.161276
	1936	0.0211307
	1935	-0.285303
	1934	0.216483
	1933	-0.0181851
	1932	0.234345
	1931	0.408401
	1930	0.118009
	1929	-0.0665846
	1928	-0.136886
	1927	-0.115109
	1926	-0.140304
	1925	-0.240846
	1924	-0.669652
	1923	-0.314249
	1922	-0.45037
	1921	-0.215402
	1920	-0.220762
	1919	0.140481
	1918	-0.286044
	1917	-0.819295
	1916	-0.236099
	1915	0.0292658
	1914	-0.33499
	1913	-0.39985
	1912	-0.0437971
	1911	-0.417855
	1910	-0.359889
	1909	-0.535928
	1908	-0.400448
	1907	-0.246877
	1906	0.0500177
	1905	-0.130239
	1904	-0.391902
	1903	-0.313885
	1902	-0.247249
	1901	-0.188442
	1900	-0.110495
	1899	-0.212344
	1898	0.0681823
	1897	0.0680005
	1896	0.149276
	1895	-0.367346
	1894	-0.171159
	1893	-0.835658
	1892	-0.376251
	1891	0.211715
	1890	-0.111483
	1889	0.113493
	1888	0.0854779
	1887	-0.180855
	1886	-0.463711
	1885	-0.764831
	1884	-0.532594
	1883	-0.500577
	1882	-0.620918
	1881	-0.312757
	1880	-0.181004
	1879	-0.016274
	1878	0.545675
	1877	0.213135
	1876	-0.126405
	1875	-0.22579
	1874	-0.193101
	1873	-0.218156
	1872	-0.325299
	1871	-0.21946
	1870	-0.386041
	1869	-0.00464197
	1868	0.11168
	1867	-0.507997
	1866	-0.298467
	1865	-0.389043
	1864	-0.204126
	1863	-0.356369
	1862	-0.217926
	1861	-0.585733
	1860	-0.1493
	1859	-0.323885
	1858	-0.208127
	1857	-0.177862
	1856	-0.0328129
	1855	-0.151091
	1854	-0.0625024
	1853	-0.106158
	1852	0.077362
	1851	0.0288236
	1850	-0.172613
	1849	-0.409693
	1848	-0.684211
	1847	-0.577777
	1846	-0.136073
	1845	-0.256927
	1844	-0.0473363
	1843	0.162603
	1842	-0.109525
	1841	-0.39423
	1840	-0.176859
	1839	-0.226603
	1838	0.1582
	1837	-0.139794
	1836	-0.643548
	1835	-0.768018
	1834	-0.507444
	1833	-0.376651
	1832	-0.661131
	1831	0.118853
	1830	-0.191071
	1829	-0.102083
	1828	-0.0479879
	1827	-0.30235
	1826	-0.095655
	1825	-0.0843011
	1824	-0.053106
	1823	-0.164143
	1822	-0.531684
	1821	-0.20463
	1820	-0.805503
	1819	-0.787296
	1818	-0.698095
	1817	-0.412188
	1816	-0.0692692
	1815	-0.536321
	1814	-0.234517
	1813	-0.602855
	1812	-0.260011
	1811	-0.544821
	1810	-0.770597
	1809	-0.585368
	1808	-0.420134
	1807	-0.422439
	1806	-0.752439
	1805	0.100682
	1804	0.388923
	1803	-0.18455
	1802	-0.705661
	1801	-0.306081
	1800	0.31964
	1799	0.0678303
	1798	-0.119287
	1797	-0.0866769
	1796	0.0106495
	1795	-0.121484
	1794	-0.0652359
	1793	0.0819266
	1792	-0.0517594
	1791	-0.107999
	1790	-0.478553
	1789	-0.226756
	1788	-0.418508
	1787	-0.472865
	1786	-0.294224
	1785	-0.267269
	1784	-0.145646
	1783	-0.185732
	1782	-0.334897
	1781	-0.355766
	1780	-0.349087
	1779	-0.241319
	1778	-0.322467
	1777	0.243388
	1776	0.0101515
	1775	-0.110278
	1774	-0.0692582
	1773	-0.376054
	1772	-0.429012
	1771	0.0995277
	1770	0.144115
	1769	0.043077
	1768	-0.474794
	1767	-0.239323
	1766	0.288361
	1765	-0.270124
	1764	0.0300349
	1763	-0.131612
	1762	-0.297691
	1761	-0.206541
	1760	-0.31461
	1759	-0.245909
	1758	-0.768776
	1757	-0.692005
	1756	-0.408251
	1755	-0.567519
	1754	-0.615219
	1753	-0.492312
	1752	-0.91285
	1751	-0.432912
	1750	-0.53824
	1749	0.102546
	1748	0.0251463
	1747	0.400841
	1746	-0.575611
	1745	-0.700205
	1744	-0.379122
	1743	-0.682988
	1742	-0.656903
	1741	-0.301581
	1740	-0.144865
	1739	-0.274406
	1738	-0.530432
	1737	-0.514941
	1736	-0.439643
	1735	-0.567745
	1734	-0.275571
	1733	-0.635306
	1732	-0.577025
	1731	-0.49156
	1730	-0.133855
	1729	0.183087
	1728	0.132752
	1727	0.126168
	1726	-0.322439
	1725	-0.393681
	1724	-0.395521
	1723	0.135316
	1722	-0.242949
	1721	0.209535
	1720	0.362159
	1719	-0.00814482
	1718	-0.438195
	1717	-0.450776
	1716	-0.400633
	1715	-0.258748
	1714	-0.20166
	1713	-0.0901372
	1712	0.263253
	1711	-0.055808
	1710	-0.122861
	1709	-0.160671
	1708	-0.345837
	1707	-0.280847
	1706	-0.279872
	1705	-0.436079
	1704	-0.146046
	1703	0.178177
	1702	-0.406268
	1701	-0.167081
	1700	-0.422596
	1699	-0.302409
	1698	-0.243883
	1697	-0.394843
	1696	-0.296108
	1695	0.278551
	1694	-0.0927263
	1693	0.119713
	1692	0.0792985
	1691	-0.194555
	1690	-0.00187426
	1689	0.0666843
	1688	0.0307348
	1687	0.206788
	1686	-0.304597
	1685	-0.58256
	1684	-0.506717
	1683	-0.268836
	1682	-0.333138
	1681	-0.228623
	1680	-0.179765
	1679	-0.161381
	1678	-0.274739
	1677	0.0254651
	1676	-0.35218
	1675	-0.130749
	1674	0.0337663
	1673	-0.17297
	1672	0.0487284
	1671	0.135115
	1670	-0.258411
	1669	-0.145906
	1668	0.0264201
	1667	0.169269
	1666	-0.127099
	1665	-0.212753
	1664	0.0044961
	1663	-0.481578
	1662	0.00829567
	1661	0.157896
	1660	0.440118
	1659	0.0840566
	1658	0.196412
	1657	0.147908
	1656	0.108557
	1655	0.399359
	1654	-0.0310861
	1653	-0.0391628
	1652	-0.159941
	1651	-0.153382
	1650	-0.155171
	1649	0.000380575
	1648	-0.187823
	1647	0.0508254
	1646	-0.136114
	1645	-0.391838
	1644	-0.550059
	1643	-0.0855761
	1642	-0.219256
	1641	-0.295401
	1640	0.06338
	1639	-0.120252
	1638	-0.142814
	1637	-0.345473
	1636	0.31325
	1635	0.136734
	1634	0.26861
	1633	0.328784
	1632	-0.152517
	1631	-0.146248
	1630	-0.242935
	1629	-0.10611
	1628	0.315078
	1627	0.0311784
	1626	-0.422858
	1625	-0.15566
	1624	-0.329192
	1623	-0.291377
	1622	-0.0348807
	1621	0.420651
	1620	0.228281
	1619	0.423643
	1618	0.355591
	1617	0.222094
	1616	-0.338743
	1615	-0.0187893
	1614	-0.274162
	1613	0.159132
	1612	-0.435534
	1611	-0.341671
	1610	0.103463
	1609	-0.109185
	1608	-0.0364889
	1607	0.0486315
	1606	0.0167779
	1605	-0.248012
	1604	-0.196063
	1603	-0.367057
	1602	-0.467044
	1601	-0.571018
	1600	-0.162752
	1599	-0.360686
	1598	-0.205875
	1597	0.114788
	1596	0.115559
	1595	0.12202
	1594	0.402639
	1593	-0.0619061
	1592	-0.0473539
	1591	0.283126
	1590	-0.031327
	1589	-0.138247
	1588	-0.249402
	1587	-0.110745
	1586	-0.169952
	1585	-0.0681293
	1584	-0.187797
	1583	-0.121342
	1582	0.0501068
	1581	0.0906075
	1580	-0.309377
	1579	-0.532668
	1578	-0.341691
	1577	-0.118517
	1576	-0.32272
	1575	-0.00542236
	1574	0.0121804
	1573	-0.367437
	1572	-0.35393
	1571	0.135885
	1570	-0.0457541
	1569	0.174364
	1568	-0.12051
	1567	-0.218111
	1566	-0.0911956
	1565	0.574156
	1564	0.283566
	1563	0.312047
	1562	0.0441456
	1561	-0.171411
	1560	-0.069878
	1559	-0.205014
	1558	-0.347756
	1557	0.0465624
	1556	0.0684636
	1555	0.0572818
	1554	0.00760336
	1553	0.0916106
	1552	-0.300254
	1551	0.144189
	1550	0.303135
	1549	0.034252
	1548	-0.326744
	1547	-0.393241
	1546	-0.187183
	1545	-0.115952
	1544	-0.433553
	1543	0.0591395
	1542	-0.305095
	1541	0.283532
	1540	-0.2242
	1539	0.106599
	1538	0.0834516
	1537	0.244534
	1536	0.21147
	1535	-0.0426649
	1534	-0.0535308
	1533	-0.400905
	1532	-0.087265
	1531	0.140151
	1530	0.197979
	1529	-0.0229379
	1528	-0.172185
	1527	0.176633
	1526	0.346488
	1525	-0.0641281
	1524	-0.210268
	1523	-0.0695007
	1522	-0.324159
	1521	-0.0983545
	1520	-0.0786796
	1519	-0.125894
	1518	-0.0926101
	1517	0.113707
	1516	-0.161416
	1515	-0.313737
	1514	0.11989
	1513	-0.0805582
	1512	0.0265008
	1511	0.385934
	1510	0.00523626
	1509	-0.099995
	1508	-0.0371386
	1507	-0.0413045
	1506	-0.32081
	1505	0.0498008
	1504	0.143068
	1503	-0.111412
	1502	-0.150462
	1501	-0.410672
	1500	-0.0442498
	1499	0.168785
	1498	0.0327157
	1497	-0.229113
	1496	-0.0779364
	1495	-0.287921
	1494	-0.284389
	1493	0.295664
	1492	-0.128153
	1491	0.0968072
	1490	0.25293
	1489	0.534107
	1488	0.306527
	1487	-0.0452174
	1486	-0.0174773
	1485	0.19671
	1484	0.34625
	1483	-0.537614
	1482	-0.140998
	1481	-0.150913
	1480	-0.0240247
	1479	-0.185348
	1478	-0.0299989
	1477	0.0993442
	1476	0.0104007
	1475	-0.273987
	1474	-0.635461
	1473	-0.151695
	1472	-0.32012
	1471	-0.20866
	1470	-0.069783
	1469	-0.0614208
	1468	-0.0716223
	1467	-0.134111
	1466	-0.219109
	1465	-0.0826054
	1464	-0.226481
	1463	-0.0310281
	1462	-0.0339015
	1461	-0.260162
	1460	0.00365306
	1459	-0.231426
	1458	-0.00558993
	1457	-0.308563
	1456	-0.296155
	1455	-0.300712
	1454	-0.447482
	1453	0.0280795
	1452	0.187402
	1451	0.320582
	1450	0.210899
	1449	0.0242392
	1448	-0.00439443
	1447	-0.12864
	1446	-0.0477788
	1445	-0.0765723
	1444	-0.106762
	1443	0.130593
	1442	-0.201934
	1441	-0.0480393
	1440	-0.0485145
	1439	0.135674
	1438	-0.112192
	1437	0.174148
	1436	0.163077
	1435	0.166051
	1434	0.204914
	1433	0.0597352
	1432	0.096933
	1431	0.691154
	1430	0.321441
	1429	0.434317
	1428	0.465735
	1427	0.247929
	1426	0.0637205
	1425	0.116178
	1424	0.0501228
	1423	-0.361255
	1422	-0.181431
	1421	-0.250064
	1420	-0.0582827
	1419	-0.410149
	1418	-0.327868
	1417	-0.312654
	1416	-0.174448
	1415	-0.221382
	1414	-0.0941243
	1413	-0.170963
	1412	-0.0683459
	1411	0.112021
	1410	0.0201627
	1409	-0.280657
	1408	0.00206681
	1407	-0.082462
	1406	-0.15011
	1405	-0.431444
	1404	0.490154
	1403	0.169179
	1402	-0.121755
	1401	0.210102
	1400	0.175339
	1399	-0.13899
	1398	-0.0993476
	1397	0.198587
	1396	0.168062
	1395	0.00740483
	1394	0.167116
	1393	-0.108272
	1392	-0.00134758
	1391	0.0864444
	1390	-0.0511298
	1389	-0.174577
	1388	0.0645069
	1387	-0.0896121
	1386	-0.0919305
	1385	-0.0618142
	1384	-0.0680581
	1383	-0.300458
	1382	-0.225367
	1381	0.182294
	1380	0.164693
	1379	0.0979913
	1378	0.0908863
	1377	-0.0372634
	1376	-0.0120867
	1375	0.182129
	1374	0.587065
	1373	-0.107559
	1372	0.087454
	1371	0.135328
	1370	0.21452
	1369	0.32149
	1368	0.556729
	1367	-0.125246
	1366	0.345093
	1365	-0.000305387
	1364	0.171673
	1363	-0.108133
	1362	0.0337305
	1361	-0.0819098
	1360	0.152275
	1359	0.208793
	1358	0.482699
	1357	0.318741
	1356	0.0411899
	1355	-0.00174275
	1354	-0.0935682
	1353	-0.0471028
	1352	-0.0869352
	1351	0.0509815
	1350	-0.0992262
	1349	-0.216307
	1348	-0.167592
	1347	-0.0613185
	1346	-0.111488
	1345	0.204156
	1344	-0.0366688
	1343	0.2487
	1342	0.170293
	1341	0.00912064
	1340	0.146941
	1339	0.356065
	1338	0.31565
	1337	0.24544
	1336	0.125606
	1335	0.405124
	1334	0.378775
	1333	0.474451
	1332	0.233342
	1331	0.734229
	1330	0.636651
	1329	0.413952
	1328	0.292063
	1327	0.169664
	1326	0.187663
	1325	0.299641
	1324	0.203296
	1323	-0.0784294
	1322	-0.146893
	1321	0.1775
	1320	0.275665
	1319	0.568276
	1318	0.116785
	1317	0.207746
	1316	0.0355887
	1315	0.404313
	1314	0.597597
	1313	0.279248
	1312	0.168339
	1311	0.00577348
	1310	0.236997
	1309	0.0462052
	1308	0.144556
	1307	0.280673
	1306	0.233107
	1305	0.0737959
	1304	0.113608
	1303	0.0285609
	1302	0.0308756
	1301	0.0548589
	1300	0.295442
	1299	-0.09236
	1298	0.00769606
	1297	-0.0839219
	1296	-0.0665973
	1295	-0.157674
	1294	-0.27912
	1293	0.0200107
	1292	-0.172533
	1291	-0.0689062
	1290	-0.0127386
	1289	-0.0532446
	1288	-0.231787
	1287	-0.119449
	1286	-0.108907
	1285	0.0825844
	1284	-0.102665
	1283	-0.136966
	1282	0.120375
	1281	-0.213093
	1280	-0.315098
	1279	-0.206544
	1278	-0.539608
	1277	-0.458949
	1276	-0.365339
	1275	-0.0333539
	1274	-0.165531
	1273	-0.251098
	1272	-0.0528612
	1271	-0.154055
	1270	-0.216721
	1269	0.0257368
	1268	0.229702
	1267	-0.274597
	1266	-0.0392465
	1265	-0.0358622
	1264	-0.161738
	1263	-0.253015
	1262	-0.210571
	1261	-0.220412
	1260	-0.0221914
	1259	0.131261
	1258	0.116777
	1257	0.235003
	1256	0.086454
	1255	0.0614232
	1254	-0.24478
	1253	0.124435
	1252	0.175649
	1251	-0.12036
	1250	0.491164
	1249	0.535373
	1248	-0.11246
	1247	-0.243389
	1246	-0.123717
	1245	-0.0643458
	1244	-0.124046
	1243	-0.309429
	1242	-0.293155
	1241	-0.497954
	1240	-0.0999597
	1239	0.243337
	1238	-0.080777
	1237	-0.398138
	1236	-0.30551
	1235	-0.187902
	1234	-0.761258
	1233	-0.517821
	1232	-0.44936
	1231	0.0333035
	1230	0.0994211
	1229	0.00967872
	1228	-0.103196
	1227	0.0702324
	1226	-0.146405
	1225	0.292953
	1224	0.272039
	1223	-0.00505673
	1222	0.459839
	1221	0.439809
	1220	0.0705964
	1219	-0.147127
	1218	-0.560793
	1217	-0.500819
	1216	-0.393621
	1215	-0.241153
	1214	-0.124896
	1213	-0.0690202
	1212	-0.193496
	1211	0.341774
	1210	0.425064
	1209	0.00799902
	1208	-0.260364
	1207	-0.0171343
	1206	0.250169
	1205	0.0322563
	1204	-0.290848
	1203	-0.260379
	1202	-0.218765
	1201	-0.30965
	1200	-0.163325
	1199	-0.384871
	1198	0.0262054
	1197	-0.126103
	1196	-0.0861512
	1195	0.0648914
	1194	-0.191885
	1193	-0.128733
	1192	-0.00689623
	1191	0.210091
	1190	0.208824
	1189	0.010835
	1188	-0.044268
	1187	0.0391655
	1186	-0.0471041
	1185	0.193415
	1184	0.152935
	1183	0.164437
	1182	0.0126266
	1181	0.104409
	1180	-0.199157
	1179	-0.234799
	1178	-0.194496
	1177	-0.355063
	1176	-0.0526597
	1175	-0.263189
	1174	0.138681
	1173	0.15814
	1172	0.199153
	1171	-0.0412155
	1170	0.0534991
	1169	-0.135138
	1168	0.0111004
	1167	-0.00385753
	1166	-0.123686
	1165	-0.0710346
	1164	0.108141
	1163	0.387699
	1162	-0.0667025
	1161	-0.122927
	1160	0.078843
	1159	-0.216068
	1158	-0.123857
	1157	0.0160559
	1156	0.0533641
	1155	0.100953
	1154	0.0637596
	1153	0.127729
	1152	-0.00886553
	1151	-0.224043
	1150	-0.418325
	1149	-0.0163446
	1148	-0.22805
	1147	-0.211201
	1146	0.135669
	1145	-0.00200559
	1144	-0.0352173
	1143	0.0322169
	1142	0.348725
	1141	0.192211
	1140	-0.0393445
	1139	0.082547
	1138	0.0148123
	1137	0.0512351
	1136	0.080276
	1135	0.113772
	1134	-0.053297
	1133	0.245592
	1132	-0.0566625
	1131	0.139442
	1130	-0.0398786
	1129	-0.0336953
	1128	0.0106486
	1127	-0.210528
	1126	-0.210251
	1125	0.0234981
	1124	0.288482
	1123	0.267806
	1122	0.111004
	1121	0.0542538
	1120	-0.104685
	1119	-0.0316709
	1118	0.0764156
	1117	0.0756585
	1116	0.0353171
	1115	-0.132584
	1114	0.0731892
	1113	0.104637
	1112	0.02458
	1111	-0.187815
	1110	-0.100157
	1109	-0.214868
	1108	0.179722
	1107	-0.0442667
	1106	0.501119
	1105	0.294866
	1104	-0.126258
	1103	0.241327
	1102	0.295202
	1101	-0.37584
	1100	-0.0666325
	1099	-0.671584
	1098	-0.281876
	1097	-0.193793
	1096	-0.326277
	1095	-0.403226
	1094	-0.310232
	1093	-0.424144
	1092	-0.29229
	1091	-0.637679
	1090	-0.28817
	1089	-0.0749534
	1088	-0.361203
	1087	0.0475762
	1086	-0.0675448
	1085	-0.0460804
	1084	0.0518732
	1083	-0.193883
	1082	-0.250342
	1081	-0.243715
	1080	-0.100754
	1079	-0.0247703
	1078	-0.0163931
	1077	0.132655
	1076	-0.00615423
	1075	0.0602849
	1074	-0.0951927
	1073	-0.129046
	1072	0.333937
	1071	0.16475
	1070	-0.011044
	1069	-0.121785
	1068	-0.149489
	1067	0.157369
	1066	0.44474
	1065	0.180945
	1064	0.0224064
	1063	-0.101501
	1062	0.242445
	1061	0.224428
	1060	-0.286545
	1059	-0.207859
	1058	0.0250997
	1057	0.0214675
	1056	0.0205015
	1055	-0.0970566
	1054	-0.0866213
	1053	0.3326
	1052	0.248648
	1051	0.180642
	1050	-0.183312
	1049	-0.0266616
	1048	-0.162749
	1047	-0.0546539
	1046	-0.203321
	1045	0.00638947
	1044	0.0443036
	1043	0.0977179
	1042	0.0262436
	1041	-0.218065
	1040	0.0722049
	1039	0.079
	1038	-0.00487676
	1037	0.277831
	1036	0.40561
	1035	-0.206388
	1034	-0.0368843
	1033	0.152532
	1032	0.0327266
	1031	0.26202
	1030	0.240501
	1029	0.313031
	1028	0.0590602
	1027	0.204131
	1026	-0.230302
	1025	0.162204
	1024	0.315026
	1023	0.316905
	1022	0.416247
	1021	0.14399
	1020	0.441661
	1019	0.194994
	1018	0.255701
	1017	0.1558
	1016	0.106882
	1015	-0.0699793
	1014	0.169641
	1013	0.0264355
	1012	-0.0878496
	1011	-0.279317
	1010	-0.114056
	1009	-0.0525879
	1008	0.219578
	1007	0.280001
	1006	0.152581
	1005	0.104318
	1004	0.21007
	1003	0.0500637
	1002	0.195273
	1001	0.0690663
	1000	-0.147027
