# Supplementary material for: Modern anthropogenic drought in Central Brazil unprecedented during last 700 years
Source: Nat Commun. 2024 Feb 26;15:1728. doi: 10.1038/s41467-024-45469-8 (PMC11258244; doi:10.1038/s41467-024-45469-8)
Supplement: Supplementary file 9 — Supplementary Data 6 [file 41467_2024_45469_MOESM9_ESM.xlsx]

## Sheet: CMIP6_GHG+NAT
	PET_historical: GHG + NAT (z-score 1850-2014)																	P-PET_historical: GHG + NAT (z-score 1850-2014)
Year	PET CanESM5		PET CESM2		PET GFDL-ESM4		PET GISS-E2-1-G		PET HadGEM3-GC31-LL		PET IPSL-CM6A-LR		PET MIROC6		PET MRI-ESM2-0			P-PET CanESM5		P-PET CESM2		P-PET GFDL-ESM4		P-PET GISS-E2-1-G		P-PET HadGEM3-GC31-LL		P-PET IPSL-CM6A-LR		P-PET MIROC6		P-PET MRI-ESM2-0
CE	mm	z-score	mm	z-score	mm	z-score	mm	z-score	mm	z-score	mm	z-score	mm	z-score	mm	z-score		mm	z-score	mm	z-score	mm	z-score	mm	z-score	mm	z-score	mm	z-score	mm	z-score	mm	z-score
1850	1773.69	0.901137	1431.91	-1.19719	1501.36	-0.467883	1472.56	-0.548663	1485.3	-0.127447	1500.82	-0.987107	1424.8	-0.962065	1462.31	-0.813319		-1401.41	-1.56934	-320.148	0.685728	-463.983	0.380067	-440.382	0.615782	-702.122	-0.47678	-674.905	-0.0588796	237.886	2.16674	-549.99	0.0185854
1851	1528.07	-0.428162	1548.3	0.30429	1434.04	-1.05128	1448.4	-0.736748	1447.09	-0.687014	1513.48	-0.854543	1414.68	-1.05044	1471	-0.726973		-727.248	-0.165152	-708.648	-0.396449	-183.142	1.10162	-186.662	1.72295	-211.314	0.968339	-565.915	0.410194	-304.327	0.647231	-482.462	0.217437
1852	1454.11	-0.828686	1399.41	-1.61441	1516.46	-0.335136	1610.49	0.524904	1556.33	0.914784	1573.84	-0.220601	1448.09	-0.756929	1418.47	-1.24687		-822.638	-0.363835	-692.989	-0.35283	-379.544	0.597013	-879.34	-1.29972	-669.299	-0.380136	-1060.65	-1.71909	-227.236	0.863273	-153.428	1.18635
1853	1937.33	1.7832	1543.61	0.243807	1514.57	-0.353556	1559.24	0.125263	1441.36	-0.770948	1497.55	-1.02132	1463.14	-0.627728	1539.67	-0.045672		-1524.45	-1.82562	-653.263	-0.242171	-733.655	-0.312789	-677.297	-0.418061	-482.773	0.169065	-504.879	0.672888	-891.984	-0.999625	-806.647	-0.737195
1854	1547.99	-0.320062	1463.19	-0.793167	1469.08	-0.747462	1409.96	-1.03629	1365.09	-1.88979	1513.9	-0.850176	1569.8	0.300685	1560.65	0.162272		-761.248	-0.235969	-266.633	0.834796	-762.197	-0.38612	-399.84	0.792694	-401.162	0.409356	-630.834	0.130793	-351.858	0.514029	-649.896	-0.275608
1855	1554.64	-0.284021	1477.84	-0.604093	1492.63	-0.543507	1417.3	-0.979106	1492.28	-0.0253153	1545.87	-0.515583	1539.13	0.033995	1551.5	0.0716079		-312.352	0.69902	-677.232	-0.308938	-705.602	-0.240714	-403.188	0.778085	-207.77	0.978773	-542.287	0.511887	-591.104	-0.156437	-470.858	0.251606
1856	1478.76	-0.694698	1460.38	-0.826544	1549.55	-0.0487845	1578.99	0.280448	1501.96	0.119706	1468.76	-1.3205	1403.49	-1.14612	1441.12	-1.02162		-506.762	0.29409	-246.082	0.892043	-439.136	0.443904	-735.961	-0.674056	-668.49	-0.377755	-78.0564	2.50986	-213.577	0.90155	-480.301	0.2238
1857	1469.59	-0.745755	1421.25	-1.33497	1467.35	-0.762476	1577.94	0.270459	1453.62	-0.591313	1562.59	-0.340799	1437.92	-0.847632	1645.65	1.00368		-169.924	0.995678	-385.57	0.503494	-279.77	0.853357	-590.34	-0.0385993	-360.849	0.528053	-455.886	0.883743	-876.433	-0.956046	-1115.52	-1.64674
1858	1434.83	-0.934776	1454.87	-0.900625	1473.75	-0.707057	1534.76	-0.0649242	1431.45	-0.916139	1475.7	-1.25024	1461.94	-0.638212	1520.65	-0.234253		-237.682	0.854547	-449.772	0.324658	-380.712	0.594011	-498.778	0.360956	-521.453	0.0551761	-405.36	1.1012	-306.354	0.641551	-533.045	0.0684847
1859	1466.94	-0.760165	1510.91	-0.17754	1428.04	-1.10335	1401.53	-1.10204	1427.5	-0.974052	1664.13	0.719764	1464.85	-0.612793	1646.61	1.01318		-883.35	-0.49029	-697.444	-0.36524	-209.352	1.03428	-514.363	0.292946	-437.413	0.302622	-1094.37	-1.8642	-555.998	-0.0580544	-899.247	-1.00987
1860	1652.13	0.245512	1541.82	0.223809	1420.45	-1.16724	1339.26	-1.58641	1513.59	0.289902	1528.64	-0.693387	1397.65	-1.19715	1455.42	-0.879493		-955.27	-0.64009	-478.433	0.244822	339.145	2.44351	-278.887	1.3205	-874.066	-0.983045	-585.105	0.327607	699.587	3.46061	-59.968	1.46156
1861	1417.87	-1.02707	1534.49	0.126337	1491.49	-0.553336	1422.73	-0.936732	1466.48	-0.402992	1540.47	-0.572149	1440.77	-0.822777	1493.87	-0.499923		-358.812	0.60225	-938.492	-1.03668	-1060.33	-1.15211	-462.884	0.517588	-638.181	-0.288513	-526.74	0.5788	-658.17	-0.344383	-750.061	-0.570563
1862	1434.84	-0.934745	1448.84	-0.978443	1433.3	-1.0577	1624.44	0.631226	1500.07	0.0887021	1457.34	-1.44263	1643.21	0.938332	1684.46	1.38739		-857.806	-0.437086	-33.395	1.48449	-379.645	0.596752	-419.142	0.708465	-734.581	-0.57235	-472.303	0.813088	-769.737	-0.657041	-1190.35	-1.86709
1863	1636.33	0.158643	1613.87	1.14821	1497.66	-0.499887	1572.32	0.226821	1457.9	-0.528637	1454.4	-1.47354	1751.59	1.87787	1606.59	0.617273		-967.142	-0.664818	-485.74	0.224468	-521.92	0.231211	-579.056	0.0106422	-328.13	0.62439	-688.254	-0.116332	-1200.29	-1.86364	-1013.34	-1.34584
1864	1465.22	-0.76827	1433.37	-1.17538	1580.25	0.216645	1326.03	-1.68984	1559.78	0.965089	1569.26	-0.268534	1657.36	1.06324	1383.51	-1.59476		-505.52	0.296678	93.2938	1.83738	-627.094	-0.0390068	-299.054	1.2325	-1391.66	-2.50704	-795.483	-0.577827	-1331.39	-2.23102	-72.5693	1.42445
1865	1399.7	-1.12603	1528.63	0.0507967	1599.34	0.379471	1421.73	-0.944538	1436.15	-0.847315	1540.39	-0.572977	1455.89	-0.690971	1589.67	0.44974		-1094.38	-0.92984	-959.88	-1.09626	-825.172	-0.54792	-595.334	-0.060391	-336.055	0.601057	-515.261	0.628203	-462.245	0.204681	-782.464	-0.665981
1866	1644.73	0.204083	1529.01	0.0557386	1446.97	-0.939184	1507.54	-0.276516	1438.43	-0.813894	1681.48	0.900638	1407.72	-1.11116	1441.21	-1.02297		-991.531	-0.715616	-763.805	-0.55009	-581.947	0.0769869	-309.335	1.18764	-679.248	-0.409429	-725.039	-0.27465	-484.384	0.142638	-417.013	0.410165
1867	1664.64	0.311854	1495.96	-0.370374	1465.98	-0.774359	1671.21	0.99374	1533.81	0.582166	1537.66	-0.601508	1445.07	-0.785283	1530.81	-0.133483		-808.56	-0.334513	-446.813	0.332901	-546.316	0.168532	-778.241	-0.858554	-955.627	-1.22319	-315.03	1.48997	-559.137	-0.0668507	-721.599	-0.486753
1868	1591.02	-0.0854792	1410.63	-1.46935	1736.81	1.56738	1540	-0.0223287	1436.58	-0.837636	1532.85	-0.649298	1646.39	0.968097	1687.95	1.42439		-1088.42	-0.91742	-53.2083	1.4293	-1248.01	-1.63429	-611.673	-0.131692	-365.913	0.513143	-529.161	0.568379	-725.29	-0.53248	-1222.97	-1.96314
1869	1410.84	-1.06537	1469.94	-0.706145	1386.07	-1.46761	1334.2	-1.62768	1488.42	-0.0818231	1481.74	-1.18693	1551.01	0.137319	1475.35	-0.683819		-207.122	0.918199	-793.487	-0.632769	-25.0447	1.50781	-180.996	1.74768	-1035.89	-1.4595	-636.503	0.106395	-614.727	-0.222638	-837.03	-0.826664
1870	1427.87	-0.972662	1443.06	-1.0531	1407.03	-1.28562	1402.89	-1.09142	1537.09	0.630096	1511.71	-0.873094	1500.41	-0.30304	1569.49	0.249888		-132.89	1.07281	-382.038	0.513332	233.745	2.17271	-657.917	-0.333489	-896.893	-1.05026	-442.777	0.940165	-693.208	-0.442575	-713.661	-0.463376
1871	1550.79	-0.304907	1471.79	-0.682241	1468.29	-0.754343	1506.8	-0.282286	1555.88	0.904616	1533.97	-0.640114	1538.42	0.027747	1544.73	0.00453975		-970.059	-0.670894	-742.939	-0.491967	-365.131	0.634044	-92.1847	2.13523	-1132.28	-1.74334	-506.299	0.666774	-1000.84	-1.30469	-588.386	-0.094479
1872	1586.4	-0.110479	1581.9	0.74008	1524.71	-0.263716	1714.53	1.33118	1626.26	1.93572	1565.59	-0.306866	1498.82	-0.314865	1535.87	-0.0809337		-648.071	-0.00023667	-916.378	-0.975086	-704.321	-0.237422	-824.22	-1.0592	-1205.53	-1.95901	-777.842	-0.501905	-468.436	0.187329	-268.3	0.848082
1873	1464.06	-0.775845	1453.91	-0.913092	1433.36	-1.05718	1489.72	-0.415172	1499	0.0729567	1554.74	-0.422855	1502.72	-0.282908	1393.14	-1.50108		130.201	1.6208	575.039	3.1793	-7.43984	1.55304	-598.209	-0.0729364	-743.209	-0.597754	-739.188	-0.335544	-223.682	0.873231	-275.244	0.827634
1874	1398.48	-1.13266	1480.14	-0.574513	1438.75	-1.01042	1323.86	-1.70843	1401.6	-1.35386	1537.2	-0.60632	1542.34	0.0619016	1394.88	-1.48376		20.117	1.39151	-547.555	0.0522798	-392.915	0.562659	-396.639	0.806665	-84.2709	1.3424	-764.263	-0.443464	236.881	2.16392	-416.066	0.412954
1875	1459.98	-0.798035	1525.08	0.005115	1439.19	-1.00659	1475.18	-0.528306	1442.04	-0.760951	1560.27	-0.365012	1461.11	-0.645413	1531.26	-0.129087		-587.268	0.126407	-1132.31	-1.57657	-91.4662	1.33716	-515.665	0.287264	-193.063	1.02208	-531.843	0.556839	-382.227	0.428922	-309.35	0.727202
1876	1562.23	-0.241549	1528.84	0.0566166	1446.16	-0.944188	1646.94	0.807574	1525.35	0.461918	1673.7	0.822236	1467.25	-0.589906	1440.39	-1.02887		-829.498	-0.378124	-1182.72	-1.71699	-18.3669	1.52497	-875.259	-1.28192	-841.727	-0.887828	-817.793	-0.673849	-402.6	0.37183	-265.704	0.855727
1877	1635.2	0.152492	1557.4	0.421489	1510.71	-0.386916	1416.55	-0.984916	1416.74	-1.13184	1545.84	-0.515906	1428.07	-0.93357	1549.83	0.0550451		-859.956	-0.441565	-369.482	0.548307	-99.2405	1.31718	-274.948	1.33769	-82.3481	1.34806	-658.647	0.0110939	-171.241	1.02019	-540.648	0.0460962
1878	1556.99	-0.271294	1520.92	-0.0485702	1436.51	-1.02989	1304.12	-1.86285	1428.45	-0.960086	1539.7	-0.580148	1486.58	-0.423498	1526.97	-0.171626		-573.844	0.154368	-636.513	-0.195515	-472.593	0.357945	-351.126	1.00527	-70.9884	1.38151	-528.688	0.570416	-541.603	-0.0177153	-610.159	-0.158594
1879	1523.8	-0.451337	1476.73	-0.618424	1542.6	-0.111046	1406.64	-1.06222	1428.72	-0.956188	1492.11	-1.07836	1459.42	-0.660197	1527.92	-0.162179		-627.539	0.0425285	-469.109	0.270795	-940.278	-0.843657	-347.128	1.02272	-539.471	0.00212525	-378.249	1.21788	-135.11	1.12145	-710.081	-0.452835
1880	1512.37	-0.51213	1635.93	1.43512	1495.42	-0.517317	1659.43	0.904415	1484.74	-0.132266	1563.24	-0.331443	1457.25	-0.677088	1461.59	-0.818192		-229.734	0.871101	-758.861	-0.536319	-410.642	0.517115	-813.81	-1.01377	-572.498	-0.095119	-643.523	0.0761855	-444.409	0.254664	-371.599	0.543897
1881	1523.49	-0.453006	1471.56	-0.68518	1548.26	-0.0620579	1602.81	0.463432	1451.25	-0.626019	1572.37	-0.238517	1458.03	-0.672273	1490.58	-0.532609		-236.321	0.857382	188.97	2.10389	-932.243	-0.823012	-819.833	-1.04005	-273.157	0.78625	-578.185	0.35739	-189.163	0.969967	-472.853	0.245733
1882	1453.09	-0.835458	1459.08	-0.846337	1522.59	-0.284115	1427.75	-0.897614	1408.97	-1.24576	1588.14	-0.0736928	1543.86	0.0750798	1497.22	-0.46669		-573.393	0.155306	-1019.74	-1.263	-752.72	-0.361771	-346.034	1.02749	-535.888	0.0126729	-554.157	0.460801	-886.969	-0.985573	-211.339	1.01582
1883	1516.23	-0.492459	1493	-0.408519	1486.81	-0.593895	1417.39	-0.978413	1432.04	-0.90751	1484.93	-1.15355	1450.1	-0.741456	1407.43	-1.35893		-617.472	0.0634967	-668.397	-0.284327	-566.328	0.117116	-408.13	0.756522	-551.162	-0.032298	-697.044	-0.154164	50.402	1.64133	-321.132	0.692508
1884	1450.66	-0.847465	1551.02	0.342391	1372.54	-1.58328	1462.22	-0.627347	1505.01	0.164375	1470.87	-1.29846	1481.58	-0.465025	1431.14	-1.12083		-407.025	0.50183	-559.941	0.0177804	68	1.74687	-782.02	-0.875044	-980.579	-1.29666	-391.465	1.161	-836.379	-0.843799	-386.74	0.49931
1885	1458.99	-0.803401	1480.49	-0.569911	1400.44	-1.34287	1617.66	0.578597	1388.91	-1.54003	1503.98	-0.954036	1462.66	-0.631933	1480.61	-0.631603		-511.904	0.28338	-310.217	0.713391	-338.763	0.701789	-572.079	0.0410864	-314.356	0.664945	-603.575	0.248113	-329.725	0.576054	-491.197	0.191714
1886	1389.17	-1.18337	1452.54	-0.930677	1426.26	-1.11877	1600.44	0.445052	1444.92	-0.718752	1513.49	-0.854504	1402.97	-1.15262	1475.57	-0.681635		-442.159	0.42865	-700.905	-0.37488	-556.256	0.142994	-921.974	-1.48577	-613.374	-0.215474	-557.113	0.448077	-330.244	0.574602	-470.957	0.251315
1887	1540.28	-0.361928	1492.64	-0.413248	1352.32	-1.76093	1403.73	-1.08487	1456.03	-0.55603	1496.53	-1.03203	1436.82	-0.857252	1577.94	0.333564		-964.971	-0.660297	-987.216	-1.17241	-441.105	0.438847	-296.926	1.24179	-242.695	0.875943	-327.721	1.43535	-49.6369	1.36098	-1056.64	-1.47334
1888	1821.76	1.16199	1446.05	-1.01153	1512.51	-0.369285	1360.54	-1.42017	1485.15	-0.126269	1586.17	-0.0916729	1662.17	1.10501	1705.43	1.59715		-1329.16	-1.41884	-322.677	0.678683	-610.276	0.00420337	-427.015	0.674109	-329.072	0.621616	-1063.42	-1.73099	-1408.75	-2.4478	-1081.82	-1.54749
1889	1506.86	-0.543282	1492.36	-0.416823	1366.81	-1.63495	1498.35	-0.347996	1481.23	-0.186989	1517.99	-0.807301	1474.41	-0.529507	1381.51	-1.61687		-687.052	-0.0814291	-714.159	-0.411801	-237.819	0.96114	-678.05	-0.421344	-771.954	-0.68239	-532.451	0.554219	-726.364	-0.535492	61.7207	1.8199
1890	1522.37	-0.459126	1470.49	-0.699011	1448.93	-0.922143	1692.71	1.16019	1470.1	-0.349989	1475.14	-1.25617	1485.62	-0.431849	1602.78	0.579553		-845.63	-0.411726	9.51994	1.60403	-76.4026	1.37586	-763.52	-0.794314	-214.606	0.958647	-139.739	2.24439	-409.837	0.35155	-1070.68	-1.51469
1891	1552.4	-0.296178	1632.97	1.39379	1437.25	-1.02347	1652.48	0.848564	1504.24	0.149604	1557.85	-0.390358	1484.73	-0.439631	1795.8	2.48639		-1255.96	-1.2664	-898.177	-0.924387	-163.153	1.15298	-792.715	-0.921716	-881.635	-1.00533	-593.475	0.291583	-647.056	-0.313238	-1359.04	-2.36382
1892	1702.98	0.520558	1550.27	0.332777	1461.73	-0.809208	1646.5	0.804165	1443.26	-0.73971	1548.14	-0.48941	1385.59	-1.30249	1436.19	-1.07059		-481.662	0.346369	-736.907	-0.475164	-309.616	0.776676	-844.419	-1.14734	-360.956	0.52774	-882.553	-0.952563	-341.012	0.544425	-349.865	0.607895
1893	1425.82	-0.983824	1431.32	-1.20486	1517.48	-0.328319	1450.58	-0.719809	1483.41	-0.155105	1492.51	-1.07418	1475.25	-0.522215	1443.18	-1.00346		-264.875	0.797908	-216.314	0.974961	-747.54	-0.348463	-667.603	-0.375756	-777.271	-0.698045	-428.521	1.00152	-477.683	0.161416	-211.25	1.01608
1894	1481.22	-0.682558	1422.73	-1.31586	1440.98	-0.991055	1520.41	-0.176451	1493.22	-0.0115185	1502.45	-0.970025	1469.27	-0.574323	1530.85	-0.13313		-453.859	0.40428	-52.9628	1.42998	-249.645	0.930755	-386.407	0.851313	-514.866	0.0745706	-489.446	0.739308	-352.422	0.512449	-671.819	-0.340163
1895	1575.65	-0.170108	1414.2	-1.42606	1465.39	-0.779489	1637.62	0.733369	1499.41	0.0790782	1635.44	0.420332	1521.74	-0.117389	1639.05	0.938393		-904.38	-0.534093	-393.174	0.482313	-408.676	0.522166	-545.462	0.157236	-970.317	-1.26644	-591.17	0.301501	-963.731	-1.20069	-409.324	0.432807
1896	1601.86	-0.0267325	1456.16	-0.880974	1482.35	-0.630471	1486.92	-0.435083	1478.7	-0.220717	1520.81	-0.775305	1549.86	0.1294	1537.96	-0.0602026		-775.773	-0.266223	-687.257	-0.336862	-772.291	-0.412054	-546.678	0.151932	-442.22	0.288467	-434.183	0.977148	-556.823	-0.0603658	-887.826	-0.976244
1897	1410.05	-1.06965	1391.58	-1.71853	1461.52	-0.812986	1337.55	-1.60146	1519.42	0.371638	1475.01	-1.25746	1481.64	-0.466546	1573.57	0.290319		-56.467	1.23199	350.629	2.5542	63.6145	1.7356	-104.562	2.08122	-324.134	0.636156	-336.76	1.39645	-675.173	-0.392033	-252.604	0.894301
1898	1502.84	-0.565154	1412.44	-1.44879	1481.23	-0.642227	1460.55	-0.642172	1476.67	-0.25384	1483.88	-1.16451	1515.45	-0.172097	1448.86	-0.947007		-655.58	-0.0158777	-102.386	1.29231	-194.568	1.07226	-470.147	0.485895	-341.228	0.585824	-541.884	0.513624	-601.653	-0.185999	-130.861	1.2528
1899	1534.14	-0.395224	1517.67	-0.0905068	1577.45	0.190326	1672.49	1.0036	1450.95	-0.630503	1557.27	-0.39636	1496.63	-0.33595	1493.04	-0.50818		-46.2737	1.25322	-744.518	-0.496365	-785.517	-0.446036	-903.426	-1.40483	159.734	2.06084	-557.087	0.44819	-468.855	0.186155	-114.675	1.30046
1900	1522.97	-0.454575	1491.12	-0.429784	1625.78	0.609869	1595.79	0.410904	1455.63	-0.558453	1557.42	-0.39233	1563.99	0.252296	1568.03	0.237833		-594.294	0.111774	-636.58	-0.195701	-1072.52	-1.18342	-816.907	-1.02728	210.742	2.21103	-623.315	0.163157	-470.077	0.182732	-1005.9	-1.32392
1901	1462.41	-0.784832	1484.01	-0.52453	1431.65	-1.07201	1572.74	0.230082	1548.03	0.789869	1505.17	-0.941606	1558.58	0.203071	1614	0.690635		-492.383	0.324041	-497.901	0.190593	-182.489	1.1033	-698.748	-0.511665	-776.45	-0.695629	-533.653	0.549046	-135.669	1.11988	-843.712	-0.846341
1902	1656.01	0.265104	1489.71	-0.450989	1478.91	-0.662292	1602.5	0.46103	1526.34	0.472904	1504.94	-0.943955	1445.09	-0.785116	1505.84	-0.381151		-1044.67	-0.826289	-714.998	-0.414137	-769.251	-0.404243	-750.203	-0.736201	-488.321	0.152728	-286.737	1.61173	-411.746	0.3462	-577.384	-0.0620807
1903	1616.46	0.0510119	1469.96	-0.70591	1482.61	-0.630311	1399.52	-1.11772	1441.82	-0.764188	1575.61	-0.204636	1431.93	-0.899905	1412.44	-1.30902		-579.14	0.143338	-669.871	-0.288435	-460.922	0.387932	-419.622	0.706371	-561.744	-0.0634543	-684.326	-0.0994261	-405.115	0.364781	-417.663	0.408251
1904	1524.71	-0.445109	1562.78	0.493822	1686.43	1.13323	1344.64	-1.54435	1461.41	-0.473927	1502.31	-0.969049	1450.1	-0.739459	1646.28	1.01244		-410.026	0.495579	-537.319	0.0807929	-1277.75	-1.71071	-23.4498	2.43517	-298.734	0.710942	-444.013	0.934843	-652.377	-0.328148	-864.167	-0.906574
1905	1460.84	-0.793364	1449.98	-0.963753	1715.62	1.38257	1353.95	-1.47335	1454.14	-0.583716	1467.64	-1.33467	1479.8	-0.482547	1484.48	-0.593158		-254.806	0.81888	-834.093	-0.745879	-1138.66	-1.35336	-277.688	1.32574	-492.133	0.141506	-482.396	0.769648	-430.74	0.29297	89.4126	1.90144
1906	1480.02	-0.689083	1564.51	0.51297	1516.54	-0.336491	1566.32	0.180176	1440.04	-0.790337	1497.34	-1.02359	1419.58	-1.00769	1395.95	-1.47309		-721.576	-0.153338	-631.319	-0.181048	-629.435	-0.0450202	-729.977	-0.647943	-259.312	0.827014	-367.03	1.26617	-165.446	1.03643	-241.624	0.926636
1907	1467.96	-0.754622	1502.79	-0.282299	1521.51	-0.293462	1491.62	-0.400356	1473.46	-0.300835	1549.57	-0.476888	1495.16	-0.348812	1545.68	0.0139549		-480.88	0.347998	-817.524	-0.699724	-482.82	0.33167	-581.361	0.000584469	-379.112	0.474281	-614.464	0.20125	-786.802	-0.704863	-715.948	-0.470111
1908	1504.41	-0.555348	1510.49	-0.180017	1546.5	-0.0752137	1448.15	-0.736923	1429.33	-0.94398	1553.47	-0.4336	1491.37	-0.379744	1524.45	-0.194223		-479.103	0.3517	-551.722	0.0406727	-614.967	-0.00784959	-416.661	0.719294	415	2.81244	-504.666	0.673802	-475.323	0.168029	-654.885	-0.290298
1909	1549.86	-0.309967	1490.54	-0.440353	1428.48	-1.09954	1638.44	0.739763	1318.08	-2.58075	1591.88	-0.0346494	1590.07	0.476786	1500.64	-0.432812		-780.404	-0.275868	-433.875	0.368938	-239.066	0.957936	-494.349	0.380282	163.305	2.07136	-655.99	0.0225291	-698.539	-0.457514	-433.103	0.362786
1910	1552.08	-0.297925	1633.04	1.39465	1536.62	-0.162697	1587.85	0.347321	1403.38	-1.32777	1487.95	-1.12186	1511.89	-0.203125	1511.71	-0.32292		-566.772	0.169097	-891.354	-0.90538	-102.339	1.30922	-785.057	-0.888296	-248.677	0.85833	-407.559	1.09173	-518.952	0.0457627	-457.878	0.28983
1911	1548.09	-0.319565	1586.7	0.798587	1552.35	-0.0266659	1486.38	-0.441114	1498.59	0.0669615	1595.7	0.00533009	1393.86	-1.23219	1608.46	0.635743		-525.162	0.255766	-396.04	0.474329	-638.06	-0.0671813	-520.406	0.266575	-1059.36	-1.52863	-660.696	0.00227508	-208.597	0.915506	-873.019	-0.932639
1912	1949.54	1.85048	1563.46	0.502629	1570.34	0.130921	1525.94	-0.131607	1449.36	-0.65041	1537.31	-0.602708	1402.55	-1.15432	1523.14	-0.207187		-1708.64	-2.20926	-818.168	-0.701518	-753.507	-0.363793	-394.067	0.817888	-362.339	0.523668	-373.837	1.23687	103.61	1.79044	-225.327	0.974625
1913	1448	-0.863158	1449.57	-0.969036	1426.82	-1.11388	1546.73	0.0280637	1489.82	-0.0613732	1522.82	-0.756841	1452.97	-0.716418	1515.79	-0.282511		-440.205	0.432719	-620.434	-0.150727	-152.683	1.17988	-604.058	-0.0984601	-369.603	0.502278	-246.931	1.78305	-334.162	0.563621	-468.88	0.257432
1914	1530.92	-0.412703	1511.62	-0.168507	1537.96	-0.151159	1578.04	0.271208	1550.41	0.824636	1505.83	-0.934651	1457.89	-0.673551	1508.57	-0.354149		-622.385	0.0532627	-532.954	0.0929515	-874.274	-0.674076	-636.475	-0.23992	-625.146	-0.250133	-628.81	0.139506	-239.771	0.828142	-623.493	-0.197859
1915	1533.77	-0.397236	1449.06	-0.975713	1458.21	-0.841726	1445.93	-0.756025	1438.98	-0.805887	1749	1.60436	1525.64	-0.0834335	1454.32	-0.892746		-274.825	0.777182	-551.435	0.0414729	-430.186	0.466901	-77.3953	2.19977	-330.961	0.616055	-1311.21	-2.79744	-854.735	-0.895241	-331.703	0.661378
1916	1500.02	-0.579194	1481.15	-0.558372	1507.73	-0.41073	1427.64	-0.896716	1455.41	-0.561692	1612.88	0.187385	1481.18	-0.468477	1417.95	-1.252		159.517	1.68186	-372.592	0.539644	-713.905	-0.262047	-468.396	0.493536	-33.5278	1.49181	-710.119	-0.210433	-664.84	-0.363076	-246.786	0.911434
1917	1632.96	0.140345	1428.96	-1.23532	1517.81	-0.325482	1539.35	-0.0292543	1436.26	-0.84576	1537.4	-0.604215	1711.41	1.52975	1480.17	-0.635956		-522.065	0.262217	-480.521	0.239005	-729.575	-0.302306	-543.923	0.163954	-54.1365	1.43113	-745.603	-0.363151	-936.313	-1.12385	-417.594	0.408454
1918	1598.16	-0.0481056	1495.56	-0.375508	1476.92	-0.679533	1519.11	-0.186562	1550.08	0.819916	1571.22	-0.250593	1701.7	1.44556	1440.54	-1.02971		-921.401	-0.569546	-644.554	-0.217913	-117.834	1.26941	-776.61	-0.851439	-474.648	0.192989	-898.125	-1.01958	-721.699	-0.522417	-381.014	0.516171
1919	1466.87	-0.760578	1425.75	-1.27682	1577.72	0.192637	1737.86	1.50971	1550.1	0.820184	1574.57	-0.215523	1459.69	-0.657811	1470.17	-0.735315		-283.952	0.758174	-508.656	0.160635	-622.9	-0.0282299	-951.267	-1.6136	-471.226	0.203062	-307.941	1.52047	-435.575	0.279421	-308.636	0.729305
1920	1437.31	-0.92005	1538.54	0.181631	1746.57	1.65145	1483.89	-0.458683	1465.45	-0.41472	1596.42	0.0153894	1423.02	-0.975637	1431.91	-1.11314		119.368	1.59823	-902.981	-0.937768	-1025.93	-1.06371	-230.335	1.53238	-670.193	-0.38277	-645.654	0.0670133	-628.377	-0.260892	-249.926	0.902188
1921	1490.91	-0.629947	1558.38	0.434018	1494.82	-0.524511	1388.97	-1.20004	1482.73	-0.165126	1579.06	-0.168609	1628.8	0.813178	1458.82	-0.847997		-400.01	0.51644	-606.528	-0.111989	-739.56	-0.32796	-497.944	0.364593	-450.01	0.26553	-624.88	0.156421	-1015.56	-1.34595	-634.077	-0.229025
1922	1416.35	-1.03535	1501.22	-0.302547	1779.56	1.93321	1540.13	-0.0232513	1471.52	-0.329136	1520.24	-0.78377	1564.62	0.25561	1625.66	0.805949		-182.739	0.968987	-624.95	-0.163304	-1352.39	-1.90246	-879.614	-1.30092	-381.787	0.466404	-698.934	-0.162297	-610.823	-0.211696	-806.46	-0.736642
1923	1588.17	-0.102262	1554.81	0.388094	1560.94	0.0475736	1723.41	1.39784	1474.07	-0.29181	1603.36	0.0853514	1426.66	-0.945907	1487.96	-0.558616		-229.968	0.870615	-1308.16	-2.06639	-146.866	1.19482	-861.17	-1.22044	-580.699	-0.119266	-650.635	0.0455736	-38.8823	1.39112	-150.596	1.19469
1924	2181.89	3.09863	1534.26	0.126461	1562.34	0.0618141	1422.58	-0.936187	1524.04	0.442753	1622.66	0.289495	1557.03	0.191707	1458.79	-0.84603		-1789.37	-2.37741	-461.974	0.290669	-955.324	-0.882312	-218.96	1.58201	-407.719	0.390052	-634.658	0.114339	-667.848	-0.371504	-333.051	0.657409
1925	1575.29	-0.172061	1515.48	-0.118692	1453.54	-0.882224	1384.52	-1.23472	1429.28	-0.948056	1501.88	-0.975968	1529.11	-0.053264	1390.11	-1.53123		-814.646	-0.34719	-841.155	-0.765551	-366.293	0.631058	-272.576	1.34805	254.876	2.34098	-290.581	1.59519	-745.774	-0.589886	-34.2645	1.53725
1926	1476.51	-0.708189	1461.15	-0.819595	1544.39	-0.0955262	1443.55	-0.77458	1437.47	-0.828016	1638.43	0.451467	1557.23	0.191366	1444.01	-0.995205		-435.447	0.442629	-503.538	0.174891	-833.794	-0.570072	-227.345	1.54542	-19.5508	1.53296	-596.326	0.279314	-502.929	0.0906674	-128.403	1.26004
1927	1501.94	-0.570024	1512.64	-0.155252	1497.15	-0.504385	1669.81	0.982829	1505.17	0.163263	1530.01	-0.68153	1538.94	0.0322855	1367.29	-1.75848		-93.6097	1.15463	-835.186	-0.748923	-620.801	-0.0228373	-849.727	-1.1705	-294.099	0.724589	-737.842	-0.329751	-569.306	-0.0953492	353.737	2.6798
1928	1590.02	-0.0909054	1610.33	1.1059	1529.78	-0.219824	1420.68	-0.950963	1569.07	1.10081	1471.89	-1.28776	1460.61	-0.647806	1486.07	-0.575083		-507.113	0.29336	-801.346	-0.65466	-301	0.798812	-443.403	0.602597	-918.621	-1.11423	-644.94	0.0700833	-96.366	1.23002	-71.2499	1.42834
1929	1569.16	-0.205313	1602.76	1.00529	1555.87	0.00371715	1467.02	-0.591773	1506.85	0.18789	1627.61	0.338578	1471.47	-0.555171	1547.38	0.0307952		-983.842	-0.699602	-802.945	-0.659115	-1108.63	-1.2762	-491.558	0.392459	-319.718	0.649159	-1040.33	-1.6316	-607.244	-0.201669	-419.887	0.401702
1930	1634.77	0.150172	1500.92	-0.306404	1507.74	-0.412657	1543.61	0.00378044	1438.46	-0.813429	1566.09	-0.304167	1515.89	-0.168322	1659.82	1.14383		-845.441	-0.411331	-165.14	1.11751	260.014	2.2402	-544.734	0.160413	-290.48	0.735245	-652.294	0.0384347	-460.935	0.208352	-1038.08	-1.41871
1931	1511.48	-0.51823	1431.21	-1.20629	1551.71	-0.0321887	1661.16	0.915809	1421.22	-1.06614	1543.25	-0.543026	1449.76	-0.744369	1439.16	-1.04343		-245.036	0.839229	-131.458	1.21133	-652.736	-0.104887	-747.449	-0.724185	-229.579	0.91456	-535.918	0.539297	-618.879	-0.234275	-168.501	1.14196
1932	1512.17	-0.513187	1463.77	-0.782801	1508.89	-0.400652	1576.19	0.25877	1441.37	-0.76746	1559.44	-0.371172	1643.76	0.945241	1436.72	-1.06533		-693.746	-0.0953721	-630.562	-0.178937	-576.679	0.090522	-826.248	-1.06804	-244.481	0.870684	-812.808	-0.652393	-1408.38	-2.44679	-307.262	0.733351
1933	1544.39	-0.339634	1677.33	1.96382	1565.36	0.0857793	1503.61	-0.307132	1526.14	0.469986	1524.89	-0.735179	1573.87	0.336013	1413.69	-1.29668		-255.964	0.816469	-1253.69	-1.91467	-650.06	-0.0980111	-445.914	0.591642	-760.752	-0.649409	-608.937	0.225037	-778.923	-0.682783	-261.719	0.867462
1934	1546.37	-0.328869	1480.78	-0.566186	1477.71	-0.672724	1571.49	0.220363	1452.89	-0.602105	1536.04	-0.618478	1547.62	0.107795	1435.99	-1.07486		-787.324	-0.290282	-93.3232	1.31756	-361.361	0.64373	-643.85	-0.272106	-595.67	-0.163345	-332.916	1.41299	-894.884	-1.00775	-268.937	0.846205
1935	1618.94	0.0644533	1558.14	0.430909	1471.45	-0.726929	1614.05	0.550628	1491.97	-0.0299259	1544.11	-0.533996	1633.28	0.852059	1507.98	-0.359945		-911.195	-0.548289	-405.498	0.447985	-47.836	1.44925	-662.552	-0.353717	-666.025	-0.370498	-390.876	1.16354	-971.64	-1.22285	-773.487	-0.639546
1936	1445.84	-0.873636	1563.66	0.505162	1464.12	-0.78849	1475.43	-0.524526	1448.41	-0.66433	1550.56	-0.464066	1613.26	0.680407	1562.18	0.179822		-602.419	0.0948496	-602.364	-0.10039	-536.034	0.194949	-528.895	0.22953	-583.234	-0.126728	-396.393	1.13979	-581.407	-0.129261	-101.747	1.33853
1937	1459.41	-0.801143	1524.42	-0.00346968	1445.08	-0.955502	1463.57	-0.618685	1446.27	-0.699	1556.74	-0.401958	1581.56	0.402882	1600.42	0.556113		-394.081	0.528789	-296.187	0.752474	-56.3022	1.4275	-528.363	0.231853	-858.08	-0.935978	-776.423	-0.495798	-623.287	-0.246626	-877.692	-0.946402
1938	1505.26	-0.551998	1406.9	-1.5205	1574.79	0.167267	1703.87	1.24662	1494.38	0.00543795	1616.67	0.224365	1517.19	-0.156935	1608.48	0.635974		-409.743	0.496168	-242.416	0.902255	-923.6	-0.800805	-883.592	-1.31828	-446.861	0.274803	-771.308	-0.473785	76.1934	1.71361	-674.294	-0.347453
1939	1564.69	-0.229538	1551.34	0.343373	1541.01	-0.124736	1612.25	0.536664	1445.42	-0.711406	1577.65	-0.183319	1508.28	-0.234539	1493.31	-0.505516		-841.866	-0.403885	-998.393	-1.20354	-612.054	-0.000364224	-591.095	-0.0418954	12.4527	1.62719	-563.376	0.421122	-538.148	-0.0080317	-251.336	0.898037
1940	1601.41	-0.0291768	1527.56	0.040065	1653.3	0.847456	1486.18	-0.440859	1609.89	1.69687	1536.59	-0.610186	1501.82	-0.288755	1506.36	-0.373647		-392.043	0.533034	-622.745	-0.157162	-636.314	-0.0626948	-294.417	1.25274	-1336.35	-2.34418	-758.268	-0.417661	-712.711	-0.49723	-552.063	0.012482
1941	1541.87	-0.353319	1448.03	-0.988976	1385.66	-1.4712	1399.31	-1.11938	1637.97	2.10289	1500.2	-0.993593	1568.82	0.292147	1705.07	1.59104		-262.389	0.803086	-195.099	1.03406	-118.523	1.26764	-345.04	1.03183	-428.845	0.327849	-405.172	1.10201	-899.202	-1.01986	-1160.55	-1.77933
1942	1447.2	-0.867527	1525.43	0.00960637	1470.66	-0.733787	1411.41	-1.02498	1473.79	-0.29602	1716.88	1.26973	1517.29	-0.156107	1454.68	-0.889102		275.239	1.92289	-397.894	0.469166	-336.524	0.707543	-356.52	0.981735	-181.732	1.05544	-810.143	-0.640921	-273.651	0.733197	-241.777	0.926185
1943	1589.65	-0.0942398	1480.8	-0.565953	1542.89	-0.108527	1455.42	-0.682114	1383.46	-1.6201	1582.56	-0.132061	1582.97	0.415109	1510.27	-0.337241		-1023.51	-0.782217	-280.345	0.796602	-780.556	-0.433289	-492.013	0.390477	-82.8042	1.34672	-796.409	-0.581816	-165.534	1.03619	-713.488	-0.462867
1944	1608.65	0.0100839	1450.21	-0.95786	1630.16	0.647736	1707.96	1.28027	1578.96	1.24538	1600.78	0.0609454	1601.55	0.578735	1588.4	0.439571		-763.541	-0.240745	-415.269	0.420768	-742.974	-0.336731	-665.186	-0.365211	-1181.36	-1.88782	-762.489	-0.435828	-673.178	-0.386441	-725.1	-0.497063
1945	1500.62	-0.577218	1739.53	2.76221	1526.3	-0.252003	1452.92	-0.701591	1468.56	-0.372565	1617.84	0.236522	1569.83	0.300897	1549.48	0.0515789		-0.506292	1.34855	-1424.34	-2.39002	-522.88	0.228745	-301.35	1.22248	-331.968	0.613091	-590.994	0.302262	-65.525	1.31645	-439.177	0.344898
1946	1547.74	-0.321476	1782.74	3.31633	1551.01	-0.0383225	1603.58	0.469403	1556.1	0.907788	1509.48	-0.896462	1405.35	-1.13184	1614.24	0.692975		-756.954	-0.227025	-722.283	-0.434428	-519.421	0.237633	-678.735	-0.424333	-779.674	-0.705122	-428.114	1.00327	-339.76	0.547932	-696.375	-0.412474
1947	1658.5	0.278582	1395.63	-1.66614	1529.1	-0.227766	1746.08	1.57329	1664.47	2.48922	1623.85	0.299302	1415.97	-1.03913	1549.46	0.0513972		-1148.05	-1.04163	-277.065	0.805737	-338.813	0.70166	-825.889	-1.06648	-1334.43	-2.33853	-584.09	0.331974	-536.64	-0.00380543	-348.445	0.612079
1948	1797.25	1.02974	1521.99	-0.0316994	1511.03	-0.382087	1445.22	-0.759787	1520.75	0.394681	1610.24	0.159822	1469.19	-0.572978	1638.9	0.939431		-1110.53	-0.963465	-690.995	-0.347276	-664.052	-0.133962	-435.194	0.638421	-782.738	-0.714142	-470.831	0.819424	-1126.61	-1.65713	-853.878	-0.876275
1949	1676.48	0.375886	1526.48	0.0230258	1602.15	0.403725	1419.56	-0.961436	1534.9	0.598068	1485.57	-1.14685	1768.5	2.02427	1514.26	-0.297659		-746.179	-0.204583	-715.384	-0.415213	-869.056	-0.66067	-516.956	0.281628	-928.852	-1.14436	-530.413	0.562992	-1241.72	-1.97974	-385.462	0.503073
1950	1608.6	0.00846027	1441.28	-1.07618	1491.08	-0.556878	1504.84	-0.297556	1461.11	-0.481669	1512.5	-0.864865	1461.98	-0.637873	1576.32	0.317468		-872.526	-0.467746	-257.521	0.860177	-190.667	1.08229	-433.53	0.645681	-225.953	0.925236	-708.476	-0.203365	99.9537	1.78019	-650.129	-0.276295
1951	1618.11	0.0599672	1472.76	-0.66975	1495.75	-0.516452	1697.33	1.19601	1490.54	-0.0507452	1550.14	-0.471016	1499.68	-0.309407	1545.95	0.0165938		-561.988	0.179063	-489.987	0.212637	-824.085	-0.545127	-840.302	-1.12937	-641.948	-0.299606	-683.524	-0.0959745	-310.674	0.629445	-31.2207	1.54621
1952	1796.67	1.02665	1509.22	-0.196304	1558.35	0.0273026	1641.96	0.768997	1474.33	-0.284581	1645.29	0.52574	1565.34	0.263989	1495.98	-0.476725		-1352.71	-1.4679	-467.366	0.275649	-889.701	-0.71371	-615.089	-0.146598	-453.162	0.25625	-729.424	-0.293521	-494.116	0.115365	-169.786	1.13818
1953	1489.16	-0.639436	1496.01	-0.36974	1503.59	-0.448617	1380.06	-1.26956	1664.83	2.49452	1577.11	-0.188949	1472.3	-0.547929	1392.73	-1.50514		-33.3786	1.28008	-41.9846	1.46056	-569.751	0.108322	-152.82	1.87063	-1288.11	-2.20215	-591.91	0.298318	-561.353	-0.073063	140.079	2.05064
1954	1513.46	-0.50748	1526.07	0.0177973	1591.61	0.312637	1470.86	-0.561933	1470.61	-0.342528	1490.69	-1.09321	1519.05	-0.140803	1693.57	1.47736		-423.535	0.46744	-639.657	-0.204273	-1228.08	-1.58309	-642.507	-0.266244	-179.493	1.06203	-459.309	0.86901	-219.243	0.885673	-1060.04	-1.48337
1955	1573.7	-0.180701	1537.83	0.169311	1599.26	0.378716	1653.07	0.853139	1410.57	-1.2224	1599.3	0.0429207	1529.83	-0.0470165	1683.59	1.37882		-315.389	0.692695	-1035.23	-1.30615	-848.093	-0.606808	-941.311	-1.57015	-411.512	0.378882	-857.313	-0.843937	-624.477	-0.249961	-856.349	-0.883552
1956	1530.58	-0.41324	1585.99	0.792692	1503.82	-0.444565	1714.13	1.32803	1453.42	-0.590882	1620.88	0.270907	1563.7	0.249782	1524.08	-0.197858		-44.9622	1.25596	-613.826	-0.13232	0.0051196	1.57217	-804.728	-0.974138	-74.655	1.37071	-644.295	0.0728592	-834.452	-0.838397	-883.366	-0.963111
1957	1555.68	-0.2784	1492.59	-0.41382	1422.39	-1.15238	1680.3	1.0641	1558.32	0.940303	1701.48	1.10921	1627.12	0.798608	1418.48	-1.24895		26.1109	1.40399	-910.404	-0.958445	40.2754	1.67564	-617.755	-0.158234	-316.401	0.658925	-777.828	-0.501843	-984.907	-1.26003	-179.231	1.11036
1958	1572.05	-0.18961	1647.31	1.57807	1482.57	-0.630594	1499.51	-0.339015	1476.66	-0.253977	1688.91	0.978106	1515.82	-0.168937	1572.55	0.28015		-906.474	-0.538455	-1072.27	-1.40933	-268.226	0.883017	-581.024	0.00205077	-295.834	0.719482	-450.952	0.904979	-152.057	1.07396	-513.173	0.127002
1959	1609.59	0.0138172	1620.67	1.23559	1578.09	0.195846	1519.28	-0.185235	1458.64	-0.517805	1543.79	-0.537414	1434.36	-0.878683	1641.06	0.958263		-492.053	0.324727	-399.666	0.464229	-520.038	0.236048	-582.813	-0.00575338	-58.1708	1.41925	-331.173	1.42049	-273.884	0.732545	-774.593	-0.642804
1960	1625.86	0.103256	1412.42	-1.44617	1571.19	0.138278	1579.13	0.281564	1510.72	0.247971	1547.22	-0.499018	1585.42	0.438553	1492.69	-0.509367		-957.786	-0.64533	-181.659	1.07149	-783.734	-0.441454	-246.029	1.46389	-698.758	-0.466876	-506.325	0.666663	-823.249	-0.807004	-229.297	0.962933
1961	2169.91	3.03273	1548.54	0.307326	1496.2	-0.512573	1556.8	0.106272	1542.95	0.715733	1656.72	0.642422	1618.01	0.719539	1487.1	-0.567186		-2016.7	-2.85091	-902.124	-0.93538	-120.579	1.26236	-397.56	0.802647	-682.212	-0.418158	-707.636	-0.199749	-1098.79	-1.57917	-581.981	-0.075619
1962	1475.58	-0.713223	1492.45	-0.415639	1524.95	-0.263688	1375.89	-1.3021	1454.12	-0.584058	1634.11	0.406369	1899.98	3.16099	1440.51	-1.02993		56.4675	1.46722	-231.474	0.932732	-526.06	0.220576	-326.775	1.11153	-451.709	0.260528	-769.616	-0.466501	-1333.37	-2.23657	38.0605	1.75022
1963	1399.43	-1.12748	1450.94	-0.951448	1502.37	-0.459177	1373.42	-1.32135	1355.04	-2.03742	1521.26	-0.773157	1792.32	2.23037	1443.39	-1.00132		-84.6569	1.17328	-511.43	0.152909	-485.137	0.325717	-693.312	-0.487945	-498.696	0.122182	-440.8	0.948671	-601.273	-0.184934	-385.628	0.502586
1964	1480.66	-0.684337	1464.04	-0.779291	1570.73	0.13428	1524.25	-0.14479	1400.3	-1.36969	1523.55	-0.746704	1472.15	-0.547198	1583.66	0.392654		-700.788	-0.110039	-352.957	0.594338	-786.117	-0.447577	-492.456	0.388542	-855.408	-0.928109	-420.847	1.03455	-450.009	0.23897	-837.07	-0.826782
1965	1692.63	0.463212	1498.64	-0.33588	1532.23	-0.200739	1595.24	0.404686	1483.45	-0.154566	1609.42	0.148612	1419.14	-1.01148	1466.02	-0.776461		-1214.82	-1.1807	-843.029	-0.770769	-839.693	-0.585227	-776.742	-0.852012	-469.299	0.208737	-786.186	-0.537815	-426.248	0.305558	-400.647	0.45836
1966	1999.79	2.11924	1461.19	-0.81913	1749.6	1.67525	1409.26	-1.04173	1485.8	-0.12016	1673.78	0.820306	1397.29	-1.20224	1487.65	-0.561684		-1656.74	-2.10116	-629.353	-0.17557	-1394.35	-2.01029	-498.386	0.362666	-525.977	0.0418549	-1021.96	-1.55257	-143.194	1.09879	-535.082	0.0624862
1967	1685.16	0.422786	1590.08	0.842065	1650.88	0.824335	1451.34	-0.713859	1442.44	-0.755169	1629.83	0.361784	1457.15	-0.679951	1505.51	-0.384463		-1017.03	-0.768727	-785.919	-0.611689	-1009.12	-1.02053	-447.227	0.585909	-578.319	-0.112258	-550.946	0.474619	-372.044	0.457459	-483.432	0.21458
1968	1703.93	0.525719	1485.88	-0.49735	1630.53	0.650871	1707.77	1.27883	1524.54	0.450028	1649.07	0.565161	1591.37	0.49023	1591.63	0.471551		-1085.09	-0.910495	84.9986	1.81428	-930.911	-0.819589	-698.843	-0.512079	-484.975	0.162581	-1237.34	-2.47953	-304.248	0.647452	-956.195	-1.17757
1969	1455.07	-0.82474	1440.7	-1.08366	1603.45	0.414885	1605.23	0.482229	1494.58	0.00828091	1636.14	0.427619	1477.84	-0.499644	1424.75	-1.18663		-165.751	1.00437	-390.205	0.490583	-697.628	-0.220225	-559.024	0.0980546	-482.107	0.171027	-649.666	0.0497457	-468.184	0.188035	-101.715	1.33863
1970	1590.98	-0.0869962	1429.08	-1.23379	1521.2	-0.296177	1457.54	-0.665617	1433.25	-0.889898	1537.03	-0.608082	1427.59	-0.937786	1535.61	-0.0859352		-775.87	-0.266424	-12.3847	1.54301	-645.178	-0.0854698	-321.851	1.13302	-724.254	-0.541943	-648.316	0.0555542	-0.251489	1.49938	-206.034	1.03144
1971	1451.45	-0.844386	1731.84	2.6636	1604.77	0.426331	1344.58	-1.54656	1432.55	-0.900075	1613.71	0.193371	1512.6	-0.19693	1558.71	0.143037		256.561	1.88399	-1195.87	-1.75361	-690.733	-0.202512	-47.8445	2.32872	-370.816	0.498707	-767.02	-0.455329	-820.128	-0.798257	-470.605	0.252352
1972	1446.5	-0.870061	1675.47	1.94325	1582.88	0.23933	1546.61	0.0289687	1496.83	0.04463	1658.03	0.658704	1432.75	-0.890743	1478.92	-0.646127		-395.709	0.525398	-909.928	-0.957118	-542.83	0.177489	-808.628	-0.991154	-432.127	0.318184	-419.984	1.03826	-416.417	0.333108	-167.127	1.14601
1973	2005.39	2.14934	1636	1.43277	1673.16	1.01652	1654.25	0.862265	1555.65	0.901177	1658.08	0.656603	1519.87	-0.133686	1516.59	-0.274536		-1781.21	-2.3604	-1041.65	-1.32405	-834.56	-0.57204	-737.827	-0.682198	-258.295	0.83001	-588.971	0.310965	-809.412	-0.768226	-448.568	0.317244
1974	1861.89	1.37688	1530.04	0.0689995	1606.09	0.437701	1494.78	-0.375784	1438.55	-0.812187	1632.18	0.386227	1615.68	0.699294	1619.77	0.74764		-1085.86	-0.912086	-550.244	0.0447916	-827.684	-0.554374	-617.723	-0.158093	-520.522	0.0579182	-711.533	-0.216519	-718.01	-0.51208	-696.143	-0.411791
1975	1585.35	-0.117555	1469.81	-0.70776	1622.29	0.577633	1441.67	-0.789167	1517.4	0.342185	1582.17	-0.136121	1553.84	0.161872	1636.44	0.91258		-606.178	0.0870197	-351.213	0.599197	-783.804	-0.441634	-500.832	0.35199	-747.994	-0.611844	-462.961	0.853295	-85.5037	1.26046	-873.098	-0.932873
1976	1488.39	-0.642341	1566.59	0.542889	1670.69	0.99743	1568.66	0.200254	1518.67	0.364188	1690	0.992211	1530.64	-0.0378158	1489.38	-0.542181		-505.542	0.296632	-1006.39	-1.22583	-1157.51	-1.40178	-545.308	0.157908	-806.246	-0.783358	-863.784	-0.871786	-603.592	-0.191433	-618.758	-0.183917
1977	2003.02	2.13658	1503	-0.279559	1667.55	0.968173	1631.34	0.684724	1680.97	2.72964	1615.9	0.21624	1554.74	0.169733	1621.38	0.763656		-1724.96	-2.24325	-249.105	0.883621	-1263.26	-1.67348	-662.904	-0.355251	-1417.05	-2.58178	-805.042	-0.618968	-540.763	-0.0153591	-804.682	-0.731409
1978	1805.35	1.07203	1530.49	0.074744	1662.81	0.927269	1499.76	-0.337091	1437.54	-0.826982	1689.56	0.984934	1639.21	0.90352	1490.62	-0.53224		-1232.61	-1.21775	-904.261	-0.941334	-596.605	0.0393278	-392.805	0.823396	-469.654	0.207691	-814.594	-0.660079	-1002.43	-1.30915	-501.244	0.16213
1979	1591.78	-0.0827003	1629.58	1.35024	1582.15	0.230927	1538.1	-0.0389969	1477.98	-0.234631	1764.12	1.76178	1549.45	0.123694	1684.04	1.3832		-178.436	0.977949	-1202.49	-1.77206	-794.264	-0.46851	-510.722	0.308832	-582.371	-0.124189	-1220.19	-2.40572	-189.162	0.96997	-771.397	-0.633392
1980	1610.29	0.0189408	1477.03	-0.611605	1476.61	-0.680284	1764.89	1.72076	1468.53	-0.369646	1662.47	0.705027	1466.97	-0.592355	1507.93	-0.358144		-315.949	0.691527	82.1514	1.80635	86.5654	1.79457	-731.245	-0.653474	-746.612	-0.607773	-992.184	-1.4244	-654.242	-0.333377	-307.874	0.731549
1981	1590.04	-0.0921294	1573.08	0.623279	1536.02	-0.167932	1666.38	0.95626	1463.98	-0.439552	1770.16	1.82466	1391.69	-1.25114	1554.2	0.0983148		-16.2211	1.31582	-719.998	-0.428065	-140.442	1.21133	-758.117	-0.770736	-260.307	0.824087	-1098.39	-1.88149	-98.1367	1.22506	-647.172	-0.267585
1982	1755.33	0.801996	1607.3	1.06363	1670.32	0.992041	1471.84	-0.554282	1488.56	-0.0797144	1523.53	-0.749338	1524.35	-0.0946681	1940.85	3.91473		-1001.08	-0.735509	-872.89	-0.853949	-662.404	-0.129727	-557.335	0.105428	-658.349	-0.347897	-518.122	0.615892	-285.845	0.699025	-1356.09	-2.35515
1983	1712.23	0.569163	1595.36	0.910047	1771.33	1.86234	1431.26	-0.870279	1441.66	-0.766523	1580.03	-0.158437	1540.67	0.0473362	1602.03	0.57206		-962.206	-0.654536	-712.87	-0.408208	-1474.96	-2.2174	-545.629	0.15651	-844.291	-0.895378	-722.024	-0.261674	-344.312	0.535177	-973.558	-1.2287
1984	1520.55	-0.467676	1510.79	-0.17606	1556.61	0.012221	1654.62	0.867115	1527.68	0.495987	1593.31	-0.0171537	1748.54	1.85364	1457.3	-0.86087		53.2322	1.46048	-61.5135	1.40616	-187.181	1.09124	-629.728	-0.210478	-418	0.35978	-757.873	-0.415962	-381.113	0.432045	-449.974	0.313104
1985	1444.13	-0.88422	1486.31	-0.494855	1539.08	-0.141507	1582.82	0.308303	1521.11	0.396404	1605.73	0.110053	1561.15	0.225428	1719.28	1.73134		-169.254	0.997073	-632.568	-0.184525	-1007.82	-1.01718	-630.545	-0.214046	-713.598	-0.510569	-730.053	-0.296229	-8.8963	1.47515	-1107.58	-1.62336
1986	1521.61	-0.463264	1571.62	0.604518	1642.33	0.750619	1446.94	-0.748176	1518.81	0.362774	1687.07	0.958964	1461.67	-0.640604	1586.86	0.421929		156.586	1.67575	-840.718	-0.764332	-688.061	-0.195647	-550.466	0.135401	-44.7585	1.45874	-899.196	-1.02419	335.39	2.43998	-838.48	-0.830932
1987	1612.47	0.0294138	1509	-0.202313	1522.79	-0.282409	1540.13	-0.0232305	1489.96	-0.0593561	1786.29	1.99254	1600.54	0.567763	1541.4	-0.028487		-638.303	0.0201084	-80.6887	1.35275	-411.309	0.515399	-446.48	0.58917	-808.364	-0.789597	-1163.59	-2.16212	-998.941	-1.29937	-479.561	0.225979
1988	1757.34	0.814294	1601.02	0.986137	1538.87	-0.14123	1851.18	2.38752	1454.07	-0.581396	1658.28	0.661265	1733.33	1.7219	1567.71	0.234607		-680.193	-0.067143	-936.31	-1.03061	-854.953	-0.624434	-1184.44	-2.63112	-287.701	0.743429	-615.698	0.195939	-1195.95	-1.85147	-564.826	-0.0251023
1989	1817.62	1.13817	1626.2	1.3068	1736.54	1.56281	1603.63	0.469763	1472.57	-0.313889	1824.98	2.39499	1525.95	-0.080782	1468.11	-0.755749		-1305.98	-1.37058	-799.887	-0.650598	-1250.54	-1.64079	-652.249	-0.308756	-754.204	-0.630129	-1089.09	-1.84146	-550.663	-0.0431033	-95.8993	1.35575
1990	1520.08	-0.471553	1505.8	-0.243518	1889.95	2.88219	1620.07	0.597292	1540.52	0.680133	1599.09	0.0407204	1537.97	0.023822	1585.07	0.404141		462.518	2.31297	-191.759	1.04336	-1435.29	-2.11548	-836.254	-1.11171	-805.445	-0.781	-674.565	-0.0574165	-390.43	0.405935	-775.342	-0.645011
1991	1637.05	0.162528	1515.23	-0.121872	1879.41	2.79165	1395.08	-1.15233	1533.73	0.580831	1699.8	1.09163	1516.27	-0.164966	1661.22	1.15764		-1376.11	-1.51664	-137.224	1.19527	-1498.33	-2.27743	-314.358	1.16572	-311.34	0.673826	-684.66	-0.100865	-632.346	-0.272014	-863.104	-0.903443
1992	1753.01	0.790921	1491.8	-0.420976	1419.49	-1.17553	1497.6	-0.352012	1474.02	-0.289177	1613.9	0.198001	1532.67	-0.0201628	1454.51	-0.888543		-1014.68	-0.763823	-758.929	-0.536509	-325.102	0.736887	-558.418	0.100701	-441.888	0.289445	-597.977	0.272205	-747.838	-0.595669	-316.68	0.705616
1993	1581.23	-0.13986	1758.64	3.00736	1547.75	-0.0664783	1845.55	2.34191	1490.05	-0.057959	1623	0.290462	1612.32	0.670055	1746.26	1.99765		-360.245	0.599266	-1152.41	-1.63257	-662.055	-0.12883	-985.246	-1.76187	-720.283	-0.530253	-692.635	-0.135185	-717.293	-0.510069	-1345.09	-2.32275
1994	1577.57	-0.159727	1449.73	-0.966977	1724.36	1.45783	1710.98	1.30164	1427.04	-0.9809	1705.19	1.14789	1646.15	0.963816	1834.06	2.86348		-479.168	0.351565	680.301	3.47251	-1001.89	-1.00196	-949.123	-1.60424	-220.823	0.940341	-759.566	-0.423248	-740.822	-0.576008	-1235.49	-2.00002
1995	1657.12	0.271129	1542.09	0.224254	1591.26	0.309654	1441.87	-0.78764	1419.93	-1.08508	1616.22	0.219595	1479.38	-0.486265	1775.33	2.28445		-680.346	-0.0674617	-917.487	-0.978176	-542.712	0.177793	-563.959	0.076519	-419.828	0.354398	-531.92	0.556506	-556.32	-0.0589578	-1155.16	-1.76346
1996	1676.09	0.375136	1495.94	-0.367605	1631.09	0.655723	1593.99	0.396886	1564.7	1.03698	1702.55	1.12302	1385.09	-1.30691	1547.4	0.0332959		-382.907	0.552064	-101.695	1.29424	-927.64	-0.811184	-738.344	-0.684454	-1122.1	-1.71336	-901.976	-1.03616	53.7711	1.65077	-663.834	-0.31665
1997	1743.33	0.737195	1544.84	0.259707	1729.28	1.50023	1844.36	2.33271	1474.84	-0.280581	1670.17	0.782694	1510.03	-0.219305	1617.57	0.725935		-884.252	-0.492169	-708.464	-0.395934	-1281.16	-1.71946	-1040.25	-2.00189	-602.604	-0.183763	-700.733	-0.170039	-259.781	0.772068	-712.586	-0.460212
1998	1826.8	1.18769	1523.73	-0.0124182	1597.44	0.363027	1560.61	0.135814	1501.19	0.104983	1658.87	0.664787	1491.6	-0.379807	1559.68	0.152641		-1173.5	-1.09463	-47.5742	1.44499	-526.789	0.218702	-554.597	0.117376	-716.352	-0.518679	-852.944	-0.825132	-186.878	0.976372	-410.567	0.429147
1999	1703.19	0.520301	1528.77	0.0525347	1774.63	1.89076	1519.82	-0.181066	1558.65	0.945107	1671.81	0.799763	1723.02	1.63033	1623.46	0.784159		-516.815	0.273151	-252.402	0.874437	-1141.36	-1.3603	-615.171	-0.146955	-988.672	-1.32049	-666.582	-0.0230576	-659.542	-0.348228	-1020.27	-1.36625
2000	1830.56	1.20945	1578.76	0.699644	1686.25	1.13163	1585.8	0.333351	1552.87	0.86412	1842.35	2.57846	1632.73	0.849474	1648.44	1.03379		-988.112	-0.708495	-705.339	-0.387232	-538.233	0.189299	-860.494	-1.21749	81.5618	1.83067	-945.032	-1.22146	-810.854	-0.772268	-647.292	-0.267938
2001	1642.24	0.190611	1670.35	1.8741	1679.22	1.0688	1906.79	2.81452	1621.12	1.85711	1721.04	1.31308	1562.58	0.237889	1657.51	1.12095		-284.121	0.757822	-920.402	-0.986293	-714.963	-0.264763	-982.47	-1.74976	-735.426	-0.57484	-730.648	-0.29879	-770.087	-0.65802	-511.435	0.132119
2002	1629.34	0.120779	1605.48	1.04032	1583.37	0.241443	1737.06	1.50347	1702.52	3.04353	1796.28	2.09648	1662.1	1.10221	1529.42	-0.147302		-540.562	0.223691	-537.39	0.0805955	-450.734	0.414106	-876.222	-1.28612	-1344.84	-2.36917	-1042.77	-1.64212	-765.089	-0.644014	-650.886	-0.278523
2003	1716.83	0.594034	1587.73	0.811923	1724.39	1.45816	1463.42	-0.619824	1521.13	0.396743	1777.82	1.90434	1617.44	0.714534	1653.23	1.07861		-453.826	0.404349	-813.093	-0.687381	-984.08	-0.956195	-313.833	1.16801	-889.109	-1.02734	-1175.37	-2.21278	-370.514	0.461747	-792.528	-0.695617
2004	1704.85	0.530666	1565.86	0.53352	1695.46	1.21109	1370.14	-1.34522	1552.77	0.862684	1731.48	1.4245	1749.95	1.86593	1558.48	0.143173		-513.233	0.280613	-803.792	-0.661473	-1083.07	-1.21051	-389.952	0.835847	-737.607	-0.581261	-746.128	-0.365411	-896.624	-1.01263	-179.443	1.10974
2005	1686.3	0.428969	1569.82	0.581381	1635.02	0.687507	1589.06	0.356684	1582.19	1.28896	1795.78	2.09123	1551.73	0.14354	1561.88	0.174408		-448.955	0.414495	-722.492	-0.43501	-852.601	-0.618391	-778.455	-0.859486	-1189.02	-1.91037	-884.099	-0.959217	-462.46	0.204078	-54.7016	1.47707
2006	1535.62	-0.38721	1648.69	1.59583	1670.95	0.997527	1877.97	2.59219	1669.28	2.55924	1744.09	1.55321	1510.81	-0.212505	1727.48	1.8123		-146.89	1.04365	-568.55	-0.00620199	-304.546	0.789702	-1076.71	-2.16099	-551.973	-0.0346853	-830.07	-0.726684	-598.518	-0.177213	-1046.95	-1.44481
2007	1661.81	0.296487	1694.88	2.18925	1647.69	0.796873	1717.86	1.3549	1645.3	2.20966	1680.13	0.886589	1608.72	0.638849	1657.92	1.12506		-241.269	0.847075	-501.752	0.179865	-651.487	-0.101677	-697.636	-0.506811	-922.914	-1.12687	-330.692	1.42256	-951.2	-1.16558	-713.996	-0.464364
2008	1730.1	0.667124	1715.44	2.45651	1703.89	1.2837	1623.69	0.627301	1528.27	0.504594	1624.65	0.310269	1877.75	2.97142	1773.79	2.27195		-670.255	-0.046444	-1321.54	-2.10368	-1437.06	-2.12001	-595.522	-0.0612112	-821.464	-0.828168	-525.106	0.585831	-564.399	-0.0815995	-1097.03	-1.59227
2009	1812.81	1.11225	1676.66	1.95517	1807.79	2.17606	1843.07	2.32281	1636.91	2.08734	1882.66	2.9945	1831.07	2.56556	1637.08	0.918895		-1224.45	-1.20076	-830.605	-0.736164	-922.32	-0.797518	-979.202	-1.7355	-763.548	-0.65764	-1217.1	-2.39239	-1202.69	-1.87035	-414.403	0.41785
2010	2509.67	4.85063	1540.52	0.203993	1598.11	0.368792	1743.45	1.5529	1642.05	2.16234	1958.58	3.7827	1615.12	0.694452	1768.87	2.22073		-2353.12	-3.55162	15.5607	1.62085	-561.627	0.129195	-886.484	-1.3309	-896.816	-1.05003	-1212.12	-2.37097	-654.171	-0.333175	-887.906	-0.976479
2011	2350.72	4.00118	1641.85	1.50792	1776.27	1.90483	1563.29	0.156662	1723.29	3.34595	1786.12	1.99077	1533.91	-0.0115141	1485.5	-0.583053		-1748.55	-2.29239	-1142.89	-1.60605	-1056.54	-1.14236	-532.381	0.214318	-655.582	-0.339749	-911.676	-1.0779	-634.534	-0.278145	-381.207	0.515604
2012	1886.36	1.51026	1641.89	1.51164	2013.59	3.94546	1540.49	-0.0185356	1574.82	1.18481	1801.44	2.15297	1636.76	0.884506	1613.61	0.68915		-942.697	-0.613902	-453.256	0.314953	-1370.08	-1.94793	-649.022	-0.294675	-654.676	-0.337082	-1113.62	-1.94705	-512.07	0.0650499	-553.418	0.00849247
2013	1873.55	1.43971	1615.71	1.17183	2030.22	4.08544	1741.27	1.53601	1564.03	1.02363	1884.65	3.01517	2313.98	6.72451	1741.21	1.94787		-598.19	0.103659	-495.062	0.198502	-1530.84	-2.36097	-777.875	-0.856957	-464.29	0.223486	-1184.36	-2.25148	-1654.73	-3.13716	-1013.97	-1.3477
2014	2477.05	4.6764	1611.55	1.11835	1740.17	1.59407	1901.28	2.77203	1637.6	2.09744	1728.99	1.3959	1624.03	0.771779	1705.47	1.59497		-1848.33	-2.5002	-907.706	-0.950929	-1132.87	-1.33847	-1095.6	-2.24343	-739.153	-0.585814	-1054.05	-1.69067	-516.782	0.0518439	-1037.36	-1.41657

## Sheet: CMIP6_GHG
	GHG Only (z-score 1850-2014)																	GHG Only (z-score 1850-2014)
Year	PET CanESM5		PET CESM2		PET GFDL-ESM4		PET GISS-E2-1-G		PET HadGEM3-GC31-LL		PET IPSL-CM6A-LR		PET MIROC6		PET MRI-ESM2-0			P-PET CanESM5		P-PET CESM2		P-PET GFDL-ESM4		P-PET GISS-E2-1-G		P-PET HadGEM3-GC31-LL		P-PET IPSL-CM6A-LR		P-PET MIROC6		P-PET MRI-ESM2-0			PET Ensambel
CE	mm	z-score	mm	z-score	mm	z-score	mm	z-score	mm	z-score	mm	z-score	mm	z-score	mm	z-score		mm	z-score	mm	z-score	mm	z-score	mm	z-score	mm	z-score	mm	z-score	mm	z-score	mm	z-score		(z-score)
1850	1589.54	-0.226842	1469.32	-1.00356	1561.11	-0.0527875	1457.73	-0.855517	1463.2	-0.931875	1519.77	-0.797975	1429.26	-1.03395	1509.07	-0.563675		-720.28	-0.0670248	-550.932	0.232529	-712.093	-0.260865	-617.056	-0.0763979	-457.172	0.267997	-685.733	-0.226108	352.417	2.53605	-772.779	-0.441589		-0.0717114
1851	1495.5	-0.567607	1495.16	-0.775302	1455.42	-0.960881	1544.79	-0.227607	1437.37	-1.14024	1434.7	-1.62025	1504.75	-0.400308	1507.57	-0.574186		-982.634	-0.496938	-766.063	-0.367627	-350.723	0.669934	-348.643	1.13752	-424.705	0.367032	-514.421	0.596238	-603.906	-0.185737	-568.597	0.0941959		0.230614
1852	1526.27	-0.456097	1497.75	-0.752413	1389.85	-1.5242	1449.89	-0.912035	1476.47	-0.824878	1497.51	-1.01314	1566.54	0.118326	1473.9	-0.810187		-618.307	0.100075	1.96618	1.77495	-67.5925	1.39921	-486.353	0.514716	-220.216	0.990774	-604.896	0.161933	-590.585	-0.147824	-381.905	0.584086		0.549401
1853	1449.67	-0.733655	1468.12	-1.01417	1482.9	-0.724794	1362.01	-1.54581	1417.19	-1.30295	1670.06	0.654679	1473.23	-0.664847	1449.89	-0.978435		-472.538	0.338942	-42.3956	1.6512	-952.285	-0.87954	-270.464	1.49109	-299.327	0.749466	-884.074	-1.1782	-404.604	0.381495	-432.514	0.451284		0.41639
1854	1442.38	-0.760083	1456.96	-1.11271	1532.48	-0.29875	1458.1	-0.8528	1513.05	-0.52983	1580.62	-0.20986	1605.88	0.448558	1577.18	-0.0862909		-395.488	0.465202	-445.134	0.527674	-911.017	-0.773243	-568.649	0.142528	-653.218	-0.329993	-726.013	-0.419466	-674.301	-0.38609	-833.668	-0.601367		-0.358042
1855	1743.17	0.32984	1506.43	-0.675734	1537.88	-0.252405	1634.75	0.421112	1523.6	-0.444673	1519.41	-0.801527	1380.56	-1.44272	1774.77	1.29859		-1271.96	-0.971043	-580.065	0.151256	-195.309	1.07024	-604.656	-0.0203172	-234.952	0.945827	-420.742	1.04592	164.253	2.00052	-1336.89	-1.92184		0.548541
1856	1373.71	-1.00891	1525.13	-0.510587	1551.19	-0.138013	1603.87	0.198412	1478.57	-0.807939	1467.35	-1.30473	1376.57	-1.47617	1599.66	0.0713013		184.219	1.41515	-513.009	0.338321	-279.584	0.85317	-610.592	-0.047164	-367.565	0.541321	-428.979	1.00638	-290.294	0.706834	-859.561	-0.669312		0.624078
1857	1459.06	-0.699639	1407.49	-1.54967	1491.37	-0.652006	1395	-1.30792	1428.24	-1.21381	1554.42	-0.463046	1388.08	-1.37954	1514.1	-0.528424		-88.7519	0.967843	-456.79	0.495158	-629.414	-0.0479043	-436.772	0.73895	-142.564	1.22763	-543.943	0.454524	-457.336	0.231417	-642.538	-0.0998296		0.474841
1858	1468.52	-0.66537	1407.69	-1.54789	1442.36	-1.07305	1459.93	-0.839659	1527.58	-0.412602	1560.95	-0.39993	1461.19	-0.765937	1522.19	-0.471691		55.3998	1.20406	-760.009	-0.350738	-596.238	0.0375495	-478.05	0.552269	-1097.49	-1.68513	-532.898	0.507542	-994.583	-1.29764	-632.131	-0.0725224		-0.0174865
1859	1705.65	0.193889	1598.89	0.140935	1401.5	-1.42409	1537.16	-0.282676	1521.89	-0.458494	1531.1	-0.688514	1724.94	1.44784	1429.44	-1.12174		-1523	-1.38242	-1048.44	-1.15538	88.2648	1.80066	-592.578	0.0343052	-841.147	-0.903226	-409.226	1.1012	-1129.9	-1.68277	32.3191	1.67103		-0.43446
1860	1793.73	0.513072	1605.38	0.198322	1510.95	-0.483768	1647.84	0.515532	1427.28	-1.22162	1614.6	0.118582	1420.55	-1.10701	1404.73	-1.29495		-1429.77	-1.22965	-753.748	-0.333272	-649.349	-0.0992511	-725.915	-0.56872	-79.5029	1.41999	-804.774	-0.797542	-185.768	1.00433	-174.074	1.12945		-0.216261
1861	1516.03	-0.493205	1470.75	-0.990929	1519.38	-0.411332	1577.99	0.0118298	1426.09	-1.23116	1510.02	-0.892284	1429.26	-1.0339	1428.3	-1.12975		-997.368	-0.521082	-801.847	-0.467453	-1019.08	-1.0516	-800.819	-0.907478	-48.872	1.51342	-912.933	-1.31674	-515.488	0.0659078	71.2162	1.7731		-0.494268
1862	1433.11	-0.793669	1499.05	-0.740913	1493.43	-0.634293	1434.42	-1.0236	1505.05	-0.594325	1529.43	-0.704603	1358.1	-1.6312	1476.53	-0.791695		-262.93	0.682423	-851.605	-0.606262	-409.925	0.517443	-529.016	0.321772	-654.202	-0.332993	-617.215	0.102796	53.9439	1.68657	-245.873	0.94104		0.419608
1863	1510.6	-0.512865	1579.39	-0.0313228	1538.15	-0.250072	1613.83	0.270307	1482.06	-0.779758	1453.48	-1.43873	1547	-0.0456712	1457.48	-0.925263		-939.183	-0.425735	-857.176	-0.621806	-313.718	0.765249	-682.232	-0.371162	-672.569	-0.389017	-397.291	1.1585	-1003.27	-1.32236	-402.446	0.530186		-0.380089
1864	1381.32	-0.981316	1617.07	0.301542	1369.82	-1.69632	1591.06	0.106055	1434.69	-1.16182	1515.46	-0.839668	1560.73	0.0695674	1497.59	-0.644111		323.498	1.64339	-866.958	-0.649093	-14.3858	1.53625	-687.703	-0.395906	-392.272	0.465961	-230.793	1.95774	-507.4	0.0889272	-442.221	0.425812		0.445886
1865	1344.02	-1.11649	1574.12	-0.0778849	1444.84	-1.05171	1347.97	-1.64708	1478.79	-0.806143	1492.41	-1.06248	1528.81	-0.19839	1459.74	-0.90939		-290.114	0.637876	-385.82	0.693142	-215.611	1.01795	-352.168	1.12158	-735.177	-0.579988	-401.311	1.1392	-613.344	-0.2126	-355.628	0.653039		0.67309
1866	1579.46	-0.263357	1539.19	-0.386407	1414.01	-1.31664	1355.73	-1.59112	1516.9	-0.49879	1555.2	-0.455539	1492.97	-0.499162	1472.77	-0.818048		-951.636	-0.446142	-516.055	0.329825	-580.93	0.0769792	-370.954	1.03662	-1139.54	-1.81339	-684.778	-0.221527	-522.94	0.0447012	109.728	1.87416		0.0608402
1867	1498.89	-0.555314	1441.74	-1.24721	1480.59	-0.744598	1388.02	-1.35825	1383.47	-1.57492	1467.53	-1.30295	1431.98	-1.01108	1520.31	-0.484865		-201.382	0.783279	105.827	2.0647	-629.033	-0.0469235	-8.04248	2.67791	-202.221	1.04567	-300.781	1.62177	-370.771	0.477788	-760.183	-0.408539		0.914472
1868	1431.68	-0.798863	1478.02	-0.926689	1441.28	-1.08231	1565.11	-0.0811055	1483.53	-0.76792	1572.34	-0.289858	1365.67	-1.56765	1528.17	-0.429818		-389.113	0.475649	-484.375	0.418204	-175.329	1.12171	-583.809	0.0739636	-1016.98	-1.43957	-626.218	0.0595791	-32.8823	1.43945	-959.075	-0.930442		0.246084
1869	1418.24	-0.847551	1486.07	-0.855581	1448.67	-1.01884	1555.83	-0.148032	1441.64	-1.10581	1533.12	-0.668956	1441.9	-0.927852	1706.11	0.81739		-373.718	0.500877	-518.174	0.323914	-406.547	0.526145	-540.687	0.268989	-491.292	0.163924	-605.484	0.159111	-595.897	-0.162943	-1009.87	-1.06373		0.216456
1870	1521.07	-0.474944	1499.78	-0.734483	1506.97	-0.517959	1406.07	-1.2281	1504.66	-0.597486	1487.02	-1.1146	1595.48	0.361254	1489.62	-0.699947		-596.125	0.136424	-978.308	-0.959729	-301.123	0.797689	-311.508	1.30547	-685.805	-0.429391	-414.851	1.0742	-530.748	0.0224786	-240.595	0.954891		0.467057
1871	1426.04	-0.819271	1472.11	-0.978945	1452.51	-0.985875	1429.96	-1.05576	1442.84	-1.09607	1481.61	-1.16682	1425.9	-1.06212	1615.7	0.183675		-123.712	0.910555	-952.719	-0.888342	-704.965	-0.242504	-332.831	1.20903	-179.535	1.11486	-327.823	1.49196	-713.018	-0.496282	-1075.71	-1.23651		0.334026
1872	1418.85	-0.845335	1508.65	-0.656131	1448.61	-1.0194	1475.49	-0.727445	1486.09	-0.747264	1510.26	-0.889923	1473.97	-0.658646	1512.67	-0.538401		-16.5335	1.08619	-719.152	-0.236758	-83.6858	1.35775	-748.398	-0.670401	-822.079	-0.845062	-577.279	0.294501	-639.66	-0.287496	-269.198	0.879835		0.0288715
1873	1427.68	-0.813332	1557.23	-0.227043	1452.11	-0.989254	1530.72	-0.329084	1502.13	-0.617881	1515.96	-0.834861	1449.99	-0.859949	1377.96	-1.48258		-651.135	0.0462809	-127.394	1.41408	-611.37	-0.00142797	-392.641	0.938535	-304.56	0.733503	-560.965	0.372811	-612.626	-0.210554	-340.338	0.693158		0.532985
1874	1462.64	-0.686675	1495.09	-0.775894	1523.51	-0.375842	1567.41	-0.0645321	1485.9	-0.748773	1526.95	-0.728607	1581.16	0.241015	1439.08	-1.05418		-85.0447	0.973918	-799.127	-0.459865	-677.372	-0.171431	-662.44	-0.281649	-844.507	-0.913472	-614.244	0.117058	-1298.65	-2.16303	-420.255	0.483453		-0.22654
1875	1500.88	-0.548096	1486.71	-0.849921	1461.72	-0.906755	1573.76	-0.018738	1422.25	-1.26219	1539.36	-0.608658	1483.11	-0.581969	1487.76	-0.712987		-495.184	0.301834	-522.628	0.311487	-432.659	0.458886	-502.939	0.439707	-322.002	0.680301	-429.382	1.00445	-716.377	-0.505841	-498.088	0.279213		0.375597
1876	1479.91	-0.624068	1469.06	-1.00581	1485.83	-0.699547	1409.39	-1.20413	1445.09	-1.07796	1493.19	-1.05489	1473.81	-0.659989	1774.79	1.29871		-70.2504	0.998161	-235.044	1.11376	-866.669	-0.659014	-408.732	0.865765	-355.277	0.578803	-191.366	2.147	-691.006	-0.433633	-1258.46	-1.71605		0.722284
1877	1498.47	-0.556822	1432.33	-1.33031	1542.43	-0.213279	1381.26	-1.40697	1527.43	-0.41383	1496.86	-1.01947	1508.94	-0.365171	1376.51	-1.49274		-612.454	0.109667	-396.334	0.663811	-667.773	-0.146708	-458.7	0.639778	-862.154	-0.967303	-395.526	1.16697	-446.016	0.263635	-282.024	0.846178		0.451706
1878	1440.79	-0.765849	1410.58	-1.52242	1452.14	-0.988995	1438.43	-0.994711	1512.2	-0.536678	1530.78	-0.691592	1465.78	-0.727383	1499.57	-0.630228		22.3042	1.14983	-563.565	0.197285	-190.3	1.08314	-523.865	0.345065	-287.874	0.784399	-657.153	-0.0889193	-680.55	-0.403874	-676.937	-0.190096		0.271175
1879	1452.32	-0.724058	1541.31	-0.367651	1531.2	-0.309817	1587.07	0.0772576	1416.3	-1.31014	1533.1	-0.669166	1476.63	-0.636333	1452.72	-0.958635		-348.644	0.541966	-820.822	-0.520388	-499.888	0.285722	-743.68	-0.649065	-177.489	1.1211	-366.71	1.30529	-722.487	-0.523232	-277.061	0.859202		0.413844
1880	1539.32	-0.408826	1489.95	-0.821358	1455.36	-0.961375	1470.99	-0.759877	1452.96	-1.01447	1555.29	-0.454686	1405.73	-1.23145	1521.45	-0.476878		-860.025	-0.296022	-411.844	0.620543	-431.938	0.460745	-604.129	-0.017933	-412.274	0.404948	-363.61	1.32018	-303.529	0.669164	-716.713	-0.29447		0.432846
1881	1616.67	-0.128538	1648.89	0.582576	1419.22	-1.27186	1400.43	-1.26875	1456.7	-0.984276	1521.09	-0.785257	1433.25	-1.00043	1432.52	-1.10019		-849.109	-0.278135	-1088.92	-1.2683	-686.324	-0.194491	-315.226	1.28865	87.066	1.92806	-637.159	0.00705886	147.167	1.95189	-479.186	0.328815		0.167937
1882	1464.14	-0.681213	1562.21	-0.183043	1573.25	0.0515385	1528.17	-0.347525	1440.48	-1.1151	1508.65	-0.905508	1735.02	1.53247	1561.66	-0.195098		-97.6163	0.953317	-845.34	-0.588787	-673.313	-0.160976	-500.746	0.449623	-444.805	0.305721	-576.608	0.297723	-894.843	-1.01377	-889.763	-0.748562		0.0683735
1883	1494.49	-0.571254	1525.92	-0.5036	1514.91	-0.44972	1646.07	0.502816	1447.76	-1.05642	1509.03	-0.901817	1510.75	-0.349945	1490.86	-0.691311		-244.753	0.712209	-637.447	-0.00882509	-102.423	1.30949	-955.424	-1.60669	-575.827	-0.0939291	-665.983	-0.131305	-640.182	-0.288983	-639.895	-0.0928943		-0.0934117
1884	1494.74	-0.570351	1449.99	-1.17433	1478.46	-0.762894	1483.94	-0.666499	1493.98	-0.683575	1491.91	-1.0673	1517.68	-0.29177	1478.12	-0.78057		-497.74	0.297644	-434.062	0.558561	-390.894	0.566463	-498.026	0.461926	-105.89	1.3395	-466.234	0.82755	-576.812	-0.108624	-821.39	-0.569149		0.510244
1885	1530.42	-0.441065	1526.22	-0.500987	1421.76	-1.25004	1541.79	-0.249256	1440.98	-1.11113	1505.95	-0.931547	1384.19	-1.41222	1515.57	-0.518094		-227.323	0.74077	-535.072	0.276772	-339.639	0.698483	-465.777	0.607774	75.8296	1.89379	-601.43	0.178567	-208.417	0.939863	-842.313	-0.62405		0.653129
1886	1556.82	-0.34538	1466.85	-1.02538	1580.62	0.114788	1602.06	0.185363	1499.66	-0.637818	1575.41	-0.260247	1513.38	-0.327907	1601.4	0.0834867		-592.384	0.142554	-374.219	0.725505	-987.794	-0.971	-762.699	-0.73508	-359.933	0.564601	-646.226	-0.0364646	-716.163	-0.505231	-649.326	-0.117641		-0.077053
1887	1460.43	-0.694664	1580.8	-0.018854	1492.88	-0.638982	1373.67	-1.46171	1502.21	-0.617266	1539.29	-0.609369	1662.41	0.92299	1642.07	0.368479		-689.396	-0.0164161	-1195.82	-1.56652	-141.853	1.20793	-345.108	1.15351	-721.173	-0.537273	-353.837	1.36709	-659.312	-0.343429	-1130.19	-1.37946		-0.179923
1888	1456.33	-0.709522	1560.85	-0.195024	1453.23	-0.979659	1378.48	-1.42702	1493.01	-0.691455	1575.22	-0.262049	1674.14	1.02144	1582.79	-0.0469794		-3.25607	1.10794	-560.368	0.206205	-177.755	1.11546	-304.059	1.33916	-561.875	-0.0513719	-682.841	-0.212226	-757.547	-0.623014	-647.278	-0.112269		0.0774165
1889	1638.83	-0.0482235	1567.09	-0.13991	1488.17	-0.679444	1479.34	-0.699632	1455.8	-0.991533	1526.9	-0.729108	1524.23	-0.236807	1494.36	-0.666765		-927.682	-0.40689	-513.11	0.338039	-1024.59	-1.06579	-443.189	0.709928	-51.4234	1.50564	-428.491	1.00873	-206.357	0.945727	-59.3694	1.43044		0.827828
1890	1434.53	-0.788534	1549.81	-0.292573	1703.16	1.16761	1673.25	0.698823	1529.26	-0.399098	1562.81	-0.382004	1400.05	-1.27914	1459.14	-0.913626		544.406	2.00538	-472.462	0.451437	-1059.25	-1.15506	-687.721	-0.395984	-883.412	-1.03214	-762.198	-0.593163	-490.474	0.137103	-670.168	-0.172334		-0.284159
1891	1434.57	-0.788393	1452.6	-1.15125	1601.75	0.296356	1387.3	-1.36343	1575.59	-0.0253535	1466.47	-1.31319	1495.2	-0.480464	1527.59	-0.433836		-273.989	0.6643	-378.426	0.713769	-891.16	-0.722097	-261.913	1.52977	-864.731	-0.975162	-594.05	0.213998	-733.756	-0.555304	-653.163	-0.12771		0.0431438
1892	1392.03	-0.942511	1443.83	-1.22874	1476.65	-0.778447	1355.27	-1.59447	1515.49	-0.510141	1587.2	-0.146267	1422.99	-1.08656	1419.3	-1.19285		-520.425	0.260472	-414.595	0.612869	-941.72	-0.852325	-390.743	0.947121	-705.093	-0.488226	-768.156	-0.621763	-479.562	0.168159	-143.788	1.20892		0.214316
1893	1392.1	-0.942257	1487.95	-0.838962	1495.97	-0.61243	1494.14	-0.592948	1529.75	-0.39508	1530.5	-0.694299	1520.99	-0.26399	1525.36	-0.44949		-433.573	0.402793	-67.2354	1.5819	-292.219	0.820624	-695.984	-0.433355	-700.277	-0.473535	-702.809	-0.30808	-590.845	-0.148564	-336.72	0.702654		0.127115
1894	1490.55	-0.585525	1494.88	-0.777738	1680.8	0.975533	1698.43	0.880417	1496.86	-0.660386	1516.18	-0.832745	1486.25	-0.555593	1612.81	0.16345		-230.845	0.735	-502.553	0.36749	-1323.67	-1.83614	-840.796	-1.08828	-641.127	-0.293111	-752.275	-0.545531	-625.031	-0.245862	-1071.13	-1.22448		-0.419321
1895	1628.27	-0.0864908	1593.47	0.0930504	1626.35	0.507746	1685	0.783572	1467.43	-0.89777	1520.5	-0.790979	1438.16	-0.959207	1434.26	-1.08796		-1010.18	-0.542085	-943.061	-0.861399	-591.782	0.0490257	-763.168	-0.737201	-466.044	0.240936	-537.337	0.486236	-362.134	0.50237	-542.379	0.162992		0.106009
1896	1561.17	-0.329637	1456.73	-1.11474	1550.83	-0.141141	1627.27	0.367169	1535.43	-0.349302	1485.86	-1.12575	1598.8	0.389078	1458.35	-0.919121		-688.371	-0.0147367	76.0042	1.9815	-395.955	0.553428	-757.954	-0.713621	-677.401	-0.403758	-493.33	0.697483	-975.943	-1.24459	-443.942	0.421296		0.20328
1897	1521.37	-0.473839	1512.58	-0.621457	1536.39	-0.265179	1478.24	-0.707568	1450.63	-1.03325	1638.46	0.349209	1486.04	-0.55737	1525.21	-0.450528		-750.747	-0.11695	-774.527	-0.391239	-752.769	-0.365635	-589.486	0.0482887	-41.6948	1.53531	-881.829	-1.16743	-643.319	-0.297911	-387.543	0.569291		-0.207431
1898	1397.04	-0.924377	1470.65	-0.991797	1395.96	-1.47173	1539.53	-0.265572	1520.67	-0.468327	1557.06	-0.437522	1495.78	-0.475563	1440.01	-1.04766		162.114	1.37893	-643.787	-0.0265104	-447.844	0.419774	-485.223	0.519829	-698.393	-0.467789	-599.306	0.188764	-368.176	0.485175	84.022	1.8067		0.452475
1899	1438.27	-0.774952	1489.69	-0.823597	1589.39	0.190155	1434.46	-1.02329	1460.33	-0.954993	1500.73	-0.982062	1459.23	-0.782408	1610.99	0.150676		-124.345	0.909517	-524.978	0.304932	-607.689	0.00805387	-527.826	0.327154	-124.182	1.2837	-427.119	1.01531	-163.707	1.06711	-1091.14	-1.27699		0.618335
1900	1472.34	-0.651507	1524.83	-0.513185	1427	-1.20503	1511.93	-0.464643	1432.14	-1.18237	1487.29	-1.11199	1564.86	0.104231	1614.6	0.175976		-658.479	0.0342464	-585.784	0.1353	-53.0532	1.43666	-489.911	0.498625	-702.9	-0.481536	-487.524	0.725351	-772.912	-0.666745	-964.971	-0.945913		0.0847734
1901	1656.98	0.0175291	1486.62	-0.850733	1367.57	-1.71564	1532.31	-0.317617	1534.48	-0.356949	1589.14	-0.12753	1479.61	-0.6113	1447.58	-0.994625		-1000.58	-0.526353	-754.426	-0.335162	-96.2552	1.32538	-553.92	0.209138	-690.744	-0.444457	-617.035	0.103661	-154.529	1.09323	-426.763	0.466375		0.1564
1902	1472.03	-0.652624	1585.75	0.0248472	1478.57	-0.76196	1409.57	-1.20284	1564.46	-0.115127	1540.96	-0.593194	1511.36	-0.344832	1449.31	-0.982516		212.864	1.46209	-1125.27	-1.3697	-722.539	-0.28777	-219.982	1.7194	-859.278	-0.958528	-480.384	0.759628	-171.607	1.04463	-85.4256	1.36206		0.902128
1903	1495.44	-0.567802	1607.51	0.217111	1573.07	0.0499551	1503.01	-0.528935	1593.58	0.119683	1491.6	-1.07028	1448.16	-0.875299	1451.86	-0.964642		-600.025	0.130033	-1113.97	-1.33818	-704.651	-0.241696	-464.224	0.614796	-631.524	-0.263822	-469.703	0.810898	-480.004	0.166901	-482.533	0.320032		0.148467
1904	1490.92	-0.584195	1552.9	-0.26531	1704.12	1.17592	1612.76	0.262556	1600.07	0.172044	1573.78	-0.275989	1465.74	-0.727727	1486.57	-0.721323		-233.068	0.731357	-596.611	0.105098	-1449.06	-2.15909	-538.407	0.2793	-208.926	1.02521	-663.421	-0.119006	-426.002	0.320594	-346.753	0.676326		0.299947
1905	1451.47	-0.727154	1600.62	0.156223	1608.79	0.356823	1520.41	-0.403441	1489.55	-0.719348	1560.06	-0.408561	1480.71	-0.602053	1500.73	-0.622144		-110.099	0.932863	-1330.42	-1.94203	-1059.79	-1.15645	-267.216	1.50578	-136.56	1.24595	-597.586	0.197022	59.9078	1.70354	-346.135	0.677947		0.805405
1906	1505.9	-0.529897	1699.4	1.02876	1432.77	-1.15546	1449.49	-0.914963	1459.66	-0.96043	1535.59	-0.645091	1510.91	-0.348645	1596.78	0.0510722		623.872	2.1356	-1178.85	-1.51917	-428.2	0.470372	-590.679	0.0428928	-412.674	0.403728	-515.524	0.590943	-1053.51	-1.46536	-1034.04	-1.12715		0.22331
1907	1535.41	-0.422975	1609.75	0.236876	1457.08	-0.946592	1515.24	-0.440727	1477.39	-0.817398	1559.72	-0.411889	1678.89	1.06136	1447.33	-0.996388		-752.014	-0.119027	-921.25	-0.800553	-82.5561	1.36066	-540.601	0.269376	-699.98	-0.472627	-735.596	-0.465466	-765.215	-0.644838	28.8864	1.66203		-0.292246
1908	1530.98	-0.439018	1562.03	-0.184607	1508.85	-0.501837	1610.42	0.245677	1701.32	0.988746	1563.79	-0.372491	1583.71	0.262401	1471.05	-0.830156		-402.572	0.453594	-996.637	-1.01086	-799.464	-0.48591	-530.977	0.312903	-1246.27	-2.13894	-645.037	-0.0307549	-427.825	0.315406	-415.293	0.496474		0.141074
1909	1507.48	-0.524199	1585.29	0.020781	1611.58	0.380777	1476.53	-0.719953	1559.7	-0.15357	1540.87	-0.594058	1481.49	-0.595558	1587.83	-0.0116554		-518.546	0.26355	-485.472	0.415142	-1227.08	-1.58734	-440.66	0.721368	-716.627	-0.523408	-389.389	1.19643	-181.644	1.01606	-1000.92	-1.04025		0.339346
1910	1698.49	0.167955	1444.33	-1.2243	1508.4	-0.505645	1514.84	-0.443642	1475.07	-0.836174	1602.19	-0.00131982	1815.02	2.20397	1643.67	0.379707		-957.617	-0.455943	-125.407	1.41962	-395.716	0.554044	-645.055	-0.203024	-389.538	0.4743	-904.95	-1.27841	-1338.55	-2.27661	-867.773	-0.69086		-0.329484
1911	1605.71	-0.168225	1521.94	-0.538728	1487.1	-0.6887	1425.64	-1.08691	1462.06	-0.941088	1572.9	-0.284447	1503.35	-0.412074	1513.37	-0.533516		-555.737	0.202606	-669.03	-0.0969321	-669.009	-0.149891	-368.742	1.04662	-547.4	-0.00722212	-724.575	-0.412564	-621.216	-0.235004	-221.681	1.00452		-0.0520771
1912	1618.09	-0.123382	1402.13	-1.59701	1419.29	-1.27127	1470.71	-0.76186	1531.33	-0.382359	1576.87	-0.24608	1435.84	-0.978671	1568.06	-0.150211		-474.475	0.335768	532.288	3.2544	-303.239	0.79224	-424.632	0.793855	-960.6	-1.26759	-592.724	0.22036	-81.9777	1.29972	-762.407	-0.414374		0.564004
1913	1517.85	-0.486596	1507.43	-0.666875	1437.8	-1.11221	1548.52	-0.200764	1419.23	-1.28648	1562.62	-0.383818	1473.44	-0.66313	1453.28	-0.954673		-631.769	0.0780154	-629.509	0.0133214	-307.482	0.781312	-393.525	0.934541	-41.2188	1.53676	-402.605	1.13299	-548.819	-0.0289533	-390.855	0.560601		0.670957
1914	1585.08	-0.243007	1445.48	-1.21412	1579.28	0.103317	1507.22	-0.498567	1585.44	0.0540858	1572.18	-0.291458	1575.61	0.194461	1513.81	-0.530466		-1355.7	-1.10827	-424.875	0.584191	-504.999	0.272557	-399.621	0.906971	-715.225	-0.519131	-679.731	-0.197297	-911.89	-1.06229	-207.03	1.04297		0.0376303
1915	1531.44	-0.437364	1535.51	-0.418881	1647.24	0.687221	1496.59	-0.575237	1482.52	-0.776032	1511.77	-0.87535	1494.03	-0.490251	1557.52	-0.224068		-500.518	0.293093	-349.37	0.794827	-556.641	0.139541	-642.994	-0.193704	-249.686	0.900882	-541.344	0.466998	-55.9938	1.37367	-561.26	0.113448		0.380046
1916	1441.71	-0.762521	1560.46	-0.198481	1466.51	-0.865546	1650.69	0.536102	1525.59	-0.428628	1589.9	-0.120129	1549.76	-0.0224812	1477.63	-0.783999		-292.506	0.633957	-894.282	-0.725319	53.6034	1.71138	-719.104	-0.537918	-552.92	-0.0240579	-657.713	-0.0916042	-722.82	-0.524178	-153.473	1.1835		-0.0578311
1917	1435.56	-0.784794	1555.71	-0.240423	1419.09	-1.27296	1559.63	-0.12059	1539.85	-0.313664	1566.17	-0.349504	1427.44	-1.04922	1519.39	-0.491291		-612.81	0.109084	-889.609	-0.712284	-101.523	1.31181	-723.929	-0.559738	-214.12	1.00937	-520.786	0.565687	-204.809	0.950131	-727.73	-0.32338		0.337385
1918	1554.14	-0.355114	1654.01	0.627833	1483.35	-0.720866	1338.47	-1.71562	1559.43	-0.155696	1537.38	-0.627754	1425.96	-1.06167	1505.01	-0.592121		-750.224	-0.116093	-868.413	-0.653153	-805.425	-0.501264	-237.443	1.64043	-586.771	-0.127313	-504.632	0.64323	-187.653	0.99896	-229.873	0.983025		0.263568
1919	1559.94	-0.334092	1666.46	0.737834	1583.93	0.143273	1375.93	-1.4454	1552.36	-0.212753	1556.1	-0.446821	1483.13	-0.581807	1777.43	1.31721		-486.727	0.315692	-668.379	-0.095116	-813.622	-0.522376	-226.898	1.68812	-997.979	-1.3816	-388.122	1.20251	-62.12	1.35624	-1451.62	-2.2229		0.110288
1920	1534.89	-0.424864	1604.09	0.186903	1518.9	-0.415436	1554.87	-0.154919	1549.68	-0.23438	1571.91	-0.294011	1486.48	-0.553651	1542.51	-0.329259		-864.343	-0.303098	-1197.17	-1.5703	-350.145	0.671422	-660.366	-0.272269	-398.121	0.448118	-904.685	-1.27714	-262.32	0.78645	-343.06	0.686017		0.0879242
1921	1577.45	-0.270633	1645.98	0.556888	1557.33	-0.0852528	1613.22	0.265865	1617.14	0.309749	1567.56	-0.336088	1473.02	-0.666614	1557.25	-0.226007		-398.573	0.460147	-1122.59	-1.36224	-905.835	-0.759894	-575.432	0.111849	-803.662	-0.788884	-652.727	-0.0676719	-240.873	0.847491	-559.884	0.117059		0.0220887
1922	1679.72	0.0999308	1455.04	-1.12968	1611.76	0.382359	1436.74	-1.00687	1517.93	-0.490415	1660.43	0.561602	1586.54	0.286161	1513.96	-0.529416		-1035.64	-0.583799	-231.1	1.12477	-636.744	-0.0667836	-361.207	1.0807	29.1667	1.75146	-689.713	-0.245217	-837.356	-0.85016	-994.334	-1.02296		-0.156
1923	1563.22	-0.322205	1604.3	0.188777	1472.86	-0.811032	1400.1	-1.27112	1546.51	-0.259897	1475.73	-1.22369	1668.97	0.978023	1545.65	-0.30727		-572.946	0.174407	-641.615	-0.0204507	-169.202	1.13749	-471.475	0.582005	-736.966	-0.585445	-549.327	0.428678	-1034.38	-1.4109	-708.002	-0.271612		0.0769783
1924	1572.11	-0.289978	1665.27	0.727255	1467.27	-0.859051	1605.58	0.210747	1667.25	0.713949	1624.29	0.212224	1755.13	1.70121	1549.11	-0.283025		-6.1507	1.1032	-449.39	0.5158	-669.059	-0.150019	-823.155	-1.00849	-817.179	-0.830116	-805.408	-0.800585	-1184	-1.83675	-500.853	0.271958		-0.475302
1925	1522.58	-0.46946	1468.74	-1.00866	1510.38	-0.488615	1644.27	0.489814	1551.97	-0.215859	1581.71	-0.199266	1499.69	-0.442788	1480.39	-0.764638		-387.065	0.479006	-335.902	0.8324	-891.223	-0.722258	-518.559	0.369063	-151.764	1.19957	-801.305	-0.780889	-616.384	-0.221251	-149.848	1.19301		0.424034
1926	2212.62	2.03092	1452.42	-1.15286	1486.64	-0.692579	1554.46	-0.157907	1657.94	0.638833	1505.59	-0.935042	2056.47	4.23056	1493.93	-0.669754		-2044.44	-2.2369	-558.864	0.2104	-582.391	0.073216	-787.591	-0.847655	-1182.11	-1.94326	-527.175	0.535017	-1597.33	-3.01312	-638.465	-0.0891422		-0.468398
1927	1505.34	-0.531928	1540.21	-0.377399	1438.08	-1.10979	1586.06	0.0700209	1559.94	-0.151631	1580.31	-0.212856	1611.17	0.492935	1530.16	-0.415838		-827.561	-0.242823	-811.404	-0.494114	-224.965	0.993855	-844.437	-1.10475	-312.344	0.70976	-699.642	-0.29288	-685.189	-0.417078	-588.94	0.040814		-0.267852
1928	1735.3	0.301337	1708.23	1.10678	1473.9	-0.802044	1618.18	0.301629	1612.09	0.269033	1711.05	1.05087	1531.76	-0.173592	1427.1	-1.13814		-735.819	-0.0924887	-613.055	0.0592222	-964.822	-0.911832	-772.408	-0.778991	-642.69	-0.29788	-865.059	-1.08693	-451.557	0.247862	-324.577	0.734518		-0.195185
1929	1854.17	0.732063	1496.64	-0.762215	1565.17	-0.0179392	1672.99	0.696919	1533.95	-0.361203	1603.91	0.0152953	1477.98	-0.624989	1446.52	-1.00209		-1563.45	-1.44871	-740.516	-0.296358	-1063.3	-1.16547	-678.149	-0.352697	-233.284	0.950913	-623.097	0.0745619	-553.642	-0.0426811	137.122	1.94604		-0.16952
1930	1630.59	-0.0780882	1581.37	-0.0137765	1612.35	0.387463	1586.46	0.0728583	1508.4	-0.567348	1627.32	0.241528	1477.02	-0.6331	1553.42	-0.252793		-1075.63	-0.649321	-942.374	-0.859483	-959.884	-0.899111	-733.179	-0.601571	-435.417	0.334356	-548.384	0.433204	-250.696	0.819534	-636.018	-0.0827226		-0.342147
1931	1434.2	-0.789729	1643.35	0.53366	1523.11	-0.379274	1535.98	-0.291159	1589.32	0.0853826	1631.34	0.2804	1704.04	1.27246	1446.94	-0.999143		-501.523	0.291447	-592.267	0.117214	-67.8466	1.39855	-530.212	0.31636	-849.831	-0.929712	-525.656	0.542308	-1162.44	-1.77537	-228.688	0.986135		0.303903
1932	1479.59	-0.625251	1496.6	-0.762561	1447.66	-1.02751	1563.85	-0.0902089	1503.41	-0.607539	1610.39	0.077879	1665.02	0.944916	1634.61	0.3162		-186.676	0.807378	-262.051	1.03842	31.4945	1.65443	-434.653	0.748536	-402.965	0.433343	-440.241	0.952326	-911.826	-1.06211	-777.342	-0.453564		0.777957
1933	1488.08	-0.594492	1566.31	-0.146866	1606.53	0.337426	1717.06	1.01476	1528.5	-0.40521	1513.23	-0.86126	1518.1	-0.288254	1763.02	1.21624		16.5167	1.14034	-1084.47	-1.25588	-858.611	-0.638258	-751.256	-0.683326	-547.386	-0.00717686	-362.286	1.32653	-670.632	-0.375646	-1112.98	-1.33429		-0.506952
1934	1591.29	-0.220507	1740.52	1.39201	1602.8	0.305405	1529.79	-0.335805	1539.36	-0.317619	1504.88	-0.94191	1559.41	0.0585024	1437.97	-1.06197		-391.722	0.471375	-1161.53	-1.47086	-689.329	-0.202231	-487.069	0.51148	-437.824	0.327013	-482.634	0.748825	-725.861	-0.532832	-313.27	0.764186		0.399194
1935	1560.12	-0.333456	1633.12	0.443337	1451.15	-0.997514	1409.63	-1.2024	1585.94	0.058138	1697.63	0.92112	1553.81	0.0114688	1583.5	-0.042002		-427.636	0.412523	-550.307	0.234272	-330.293	0.722554	-387.83	0.960298	-852.412	-0.937587	-988.048	-1.67731	-627.71	-0.253486	-512.2	0.242185		0.238228
1936	1711.94	0.216674	1572.96	-0.0880827	1587.31	0.172279	1497.84	-0.566211	1501.95	-0.619298	1525.04	-0.747089	1481.81	-0.592832	1505.28	-0.59025		-652.303	0.0443675	-365.077	0.751011	-733.653	-0.316397	-833.456	-1.05508	-707.068	-0.494249	-350.47	1.38325	-122.531	1.1843	-467.329	0.359928		0.202148
1937	1542.25	-0.398181	1568.29	-0.129328	1452.29	-0.987751	1483.05	-0.672881	1515.3	-0.511647	1631.28	0.279829	1424.11	-1.07716	1685.74	0.674556		-747.573	-0.111749	-961.577	-0.913054	-468.943	0.365429	-171.061	1.94065	-470.564	0.227149	-769.134	-0.626459	-315.619	0.634757	-848.356	-0.639909		0.0577
1938	1663.54	0.0413113	1523.98	-0.520763	1495.54	-0.616194	1655.81	0.573045	1517.35	-0.495101	1651.98	0.479937	1434.93	-0.986352	1545.42	-0.308909		-1095.94	-0.682608	-613.311	0.0585091	-119.555	1.26536	-515.367	0.383501	-636.424	-0.278766	-874.291	-1.13125	-440.487	0.279369	-362.657	0.634593		0.168939
1939	2326.59	2.44391	1585.13	0.0194119	1499.63	-0.580982	1464.76	-0.804824	1563.11	-0.126024	1537.23	-0.62922	1529.72	-0.190701	1569.76	-0.138259		-2138.23	-2.39059	-973.648	-0.946727	-275.231	0.864381	-402.588	0.893549	-867.493	-0.983588	-675.46	-0.176798	-160.868	1.07519	-652.906	-0.127036		-0.151917
1940	1620.47	-0.114746	1591.12	0.0723068	1562.08	-0.0444733	1437.78	-0.999353	1502.3	-0.616472	1642.92	0.392317	1461.25	-0.765416	1663.87	0.521313		-79.6033	0.982835	-899.906	-0.741011	-336.624	0.706248	-405.618	0.879848	-513.251	0.0969422	-744	-0.505809	37.097	1.63862	-601.692	0.00735118		0.401595
1941	1709.59	0.208184	1561.82	-0.186469	1576.06	0.0756147	1667.66	0.658508	1607.28	0.23025	1655.34	0.512375	1529.95	-0.188762	1449.12	-0.983813		-1108.57	-0.703309	-251.165	1.06879	-1008.22	-1.02361	-798.29	-0.896042	-882.646	-1.02981	-737.225	-0.473285	-616.372	-0.221217	-313.143	0.764522		-0.588297
1942	1532.6	-0.433147	1623.52	0.358538	1523.69	-0.374289	1738.95	1.17264	1506.1	-0.585847	1650.36	0.464277	1412.71	-1.17286	1521.76	-0.474692		-159.305	0.852229	-1093.74	-1.28175	-492.277	0.305327	-927.045	-1.47835	-446.878	0.299399	-765.367	-0.608378	-393.594	0.41283	-638.052	-0.0880593		0.10567
1943	1512.5	-0.505979	1580.6	-0.0206155	1525.81	-0.356074	1462.82	-0.818785	1535.54	-0.348398	1619.07	0.161793	1464.66	-0.736784	1641.38	0.363647		-627.11	0.0856493	-791.04	-0.437304	-332.869	0.715919	-454.936	0.656802	-631.19	-0.262801	-665.015	-0.126659	-631.68	-0.264784	-717.658	-0.296949		-0.19473
1944	1564.4	-0.317937	1584.9	0.0173539	1742.28	1.50372	1571.52	-0.0348851	1566.85	-0.0959028	1622.17	0.191812	1857.99	2.56462	1699.97	0.77433		-809.398	-0.213061	-805.146	-0.476655	-1390.21	-2.00752	-789.453	-0.856077	-358.709	0.568335	-431.315	0.995173	-1389.46	-2.42151	-615.951	-0.0300655		-0.344858
1945	1592.23	-0.217096	1597.76	0.131009	1590.76	0.201968	1694.71	0.853557	1721.59	1.15222	1626.65	0.235101	1616.42	0.536992	1669.5	0.560768		-613.908	0.107284	-654.617	-0.056723	-627.585	-0.0431946	-803.699	-0.920506	-1250.58	-2.15211	-698.753	-0.288609	-816.663	-0.791264	-985.078	-0.998675		-0.539936
1946	1531.18	-0.438297	1481.11	-0.89938	1477.21	-0.773609	1715.03	1.00015	1582.24	0.0282465	1655.69	0.515811	1504.54	-0.402091	1620.63	0.218275		402.212	1.77237	-251.236	1.06859	-168.511	1.13926	-889.068	-1.30659	-514.304	0.0937298	-547.982	0.435135	-543.601	-0.0141045	-393.204	0.554436		0.494785
1947	1581.62	-0.25553	1635.3	0.462547	1593.03	0.22147	1514.53	-0.445879	1592.78	0.113277	1576.15	-0.253041	1423.66	-1.08094	1621.88	0.226989		-682.245	-0.0046978	-1182.15	-1.52839	-821.465	-0.542578	-637.116	-0.16712	-776.881	-0.707198	-641.648	-0.0144871	-445.092	0.266262	-628.975	-0.0642413		-0.11568
1948	1442.05	-0.761262	1579.91	-0.0267399	1606.9	0.340612	1580.76	0.031795	1558.3	-0.164854	1609.55	0.0698108	1606	0.449563	1397.84	-1.34323		-185.086	0.809984	-277.189	0.996191	-883.052	-0.701213	-620.749	-0.0930975	-549.508	-0.0136498	-531.326	0.515087	-728.969	-0.54168	-75.9595	1.3869		0.250719
1949	1606.51	-0.165344	1624.41	0.366412	1573.77	0.0559855	1560.32	-0.115605	1534.85	-0.353971	1592.9	-0.0911799	1706.36	1.29188	1591.41	0.013425		-672.522	0.0112347	-724.903	-0.252803	-652.145	-0.106453	-463.576	0.617728	-6.00125	1.64418	-394.71	1.17088	-804.704	-0.757227	-715.787	-0.292041		-0.047609
1950	1731.7	0.288291	1521.12	-0.545989	1612.37	0.387574	1732.85	1.12866	1574.53	-0.0339227	1569.77	-0.314759	1525.17	-0.228919	1713.74	0.870826		-640.98	0.0629224	-322.656	0.869353	-739.393	-0.331182	-786.842	-0.844266	-409.603	0.413094	-367.502	1.30149	-24.0427	1.46461	-1141	-1.40784		0.238008
1951	1470.35	-0.65873	1477.28	-0.933249	1484.4	-0.711824	1583.14	0.0489281	1531.06	-0.38454	1638.89	0.353436	1476.37	-0.638542	1608.73	0.134815		-270.674	0.669733	-336.221	0.831509	-265.405	0.889692	-783.352	-0.828486	-169.46	1.14559	-765.364	-0.608362	-363.756	0.497754	-759.869	-0.407714		0.583744
1952	1508.11	-0.521906	1569.51	-0.118548	1470.94	-0.827496	1412.92	-1.17864	1551.2	-0.222059	1636.51	0.330354	1499.07	-0.448013	1647.75	0.408309		280.074	1.57223	-839.965	-0.573792	-195.435	1.06992	-252.852	1.57075	-318.038	0.692391	-834.223	-0.938907	-623.986	-0.242888	-953.526	-0.915879		0.224752
1953	1689.48	0.135289	1540.13	-0.378082	1500.05	-0.577382	1442.67	-0.964086	1583.9	0.0416851	1540.33	-0.59929	1469.98	-0.692131	1569.74	-0.138428		-700.227	-0.034165	-142.643	1.37154	-490.277	0.310478	-485.247	0.519718	-560.941	-0.0485253	-447.641	0.9168	-558.846	-0.0574926	-254.608	0.91812		0.415098
1954	1617.35	-0.126049	1592.9	0.0879994	1558.38	-0.0762191	1823.3	1.78094	1550.48	-0.227877	1658.34	0.541405	1585.87	0.280531	1495.42	-0.659298		-897.985	-0.358226	43.6593	1.89127	78.9559	1.77668	-1031.88	-1.95246	-802.509	-0.785369	-748.755	-0.528633	-452.53	0.245093	-379.047	0.591585		-0.0565668
1955	1540.83	-0.40333	1457.14	-1.11114	1575.22	0.0684422	1705.87	0.93403	1529.95	-0.393528	1514.54	-0.848569	1507.41	-0.377961	2041.6	3.16873		-622.211	0.0936781	-168.073	1.3006	-942.305	-0.853833	-697.42	-0.43985	-247.153	0.908611	-494.844	0.690215	-119.801	1.19207	-1797.74	-3.13113		0.391947
1956	1515.28	-0.495926	1653.83	0.626198	1574.09	0.0587463	1709	0.95663	1543.5	-0.284215	1572.81	-0.285288	1442.05	-0.926607	1663.29	0.51721		-948.553	-0.441091	-797.391	-0.455021	-508.672	0.263097	-907.64	-1.39059	-649.816	-0.319615	-643.447	-0.0231225	-140.387	1.13348	-831.374	-0.595346		-0.380353
1957	1750.62	0.356843	1555.52	-0.242095	1680.05	0.969043	1468.68	-0.776547	1504.85	-0.595949	1640.45	0.368493	1521.03	-0.263628	1386.9	-1.41992		-1390.68	-1.16559	-160.441	1.32188	-900.879	-0.74713	-447.377	0.690989	-725.509	-0.550498	-989.791	-1.68568	-520.618	0.0513081	64.3842	1.75517		-0.249595
1958	1582.09	-0.253826	1554.04	-0.255235	1484.45	-0.711412	1515.93	-0.43574	1528.82	-0.402646	1496.87	-1.01938	1581.52	0.244068	1541.01	-0.339812		-634.511	0.0735225	-639.434	-0.0143669	-7.499	1.55399	-608.294	-0.0367696	-598.03	-0.161656	-391.946	1.18416	-609.818	-0.202564	-457.051	0.386899		0.0295778
1959	1527.22	-0.452636	1458.72	-1.0972	1520.26	-0.403748	1538.15	-0.275544	1637.63	0.475037	1566.36	-0.347688	1492.65	-0.501841	1902.28	2.19226		-634.509	0.0735258	-257.658	1.05068	84.3151	1.79048	-410.194	0.85915	-664.953	-0.365788	-692.445	-0.25833	-170.807	1.04691	-1285.09	-1.78594		0.466338
1960	1521.99	-0.471598	1529.66	-0.470565	1648.21	0.695544	1699.46	0.887864	1538.56	-0.324038	1571.04	-0.302467	1484.07	-0.573892	1611.39	0.153486		-288.813	0.640008	24.6571	1.83826	-694.901	-0.216583	-828.232	-1.03146	40.777	1.78687	-751.461	-0.541624	-383.268	0.442221	-720.987	-0.305686		0.112819
1961	1604.53	-0.17251	1510.32	-0.641381	1463.75	-0.889249	1470.35	-0.764464	1655.5	0.619144	1576.87	-0.246056	1600.95	0.407155	1548.82	-0.285086		29.3378	1.16135	-445.685	0.526136	50.5704	1.70356	-658.028	-0.261695	-629.104	-0.25644	-925.428	-1.37672	-853.416	-0.895867	-239.967	0.956538		0.134848
1962	1522.11	-0.471184	1565.52	-0.15382	1622.12	0.471366	1459.74	-0.840992	1638.23	0.479876	1576.34	-0.25125	1468.1	-0.70793	1568.38	-0.147948		-392.225	0.470549	-1099.11	-1.29674	-1056.86	-1.1489	-101.761	2.25406	-1195.53	-1.98419	-547.904	0.435509	-71.141	1.33056	-815.863	-0.554646		-0.0595683
1963	1696.78	0.161748	1567.18	-0.139151	1641.57	0.638437	1614.74	0.276845	1855.33	2.23093	1535.06	-0.650236	1520.65	-0.266822	1548.99	-0.283865		29.4093	1.16147	-519.881	0.319151	-815.665	-0.52764	-847.51	-1.11864	-1310.56	-2.33505	-618.883	0.0947873	-743.797	-0.58388	-190.296	1.08688		-0.216426
1964	1612.41	-0.143979	1573.19	-0.0860193	1505.89	-0.527243	1623.29	0.33853	1615.98	0.300411	1573.71	-0.276645	1552.32	-0.00102826	1615.31	0.18099		-1119.1	-0.720553	-516.663	0.328128	-589.339	0.0553181	-617.153	-0.0768383	-495.992	0.149586	-788.415	-0.719012	-35.4779	1.43206	-524.547	0.209786		0.102452
1965	1576.65	-0.27353	1569.9	-0.115139	1561.74	-0.047349	1660.65	0.607921	1522.2	-0.456018	1587.42	-0.144083	1539.82	-0.105929	1850.48	1.82921		-428.325	0.411394	-591.018	0.120699	-794.711	-0.473668	-517.386	0.374367	-423.537	0.370593	-601.135	0.179987	-237.711	0.856489	-1094.07	-1.28468		0.27529
1966	1716.38	0.232793	1559.63	-0.205825	1503.84	-0.544859	1723.06	1.05803	1557.04	-0.175027	1517.97	-0.815387	1547.94	-0.0377586	1632.79	0.303442		-637.861	0.0680329	-947.882	-0.87485	-317.653	0.755113	-973.724	-1.68946	-648.478	-0.315534	-193.934	2.13467	-882.213	-0.977827	-571.234	0.0872746		-0.12375
1967	1508.78	-0.519461	1709.42	1.1173	1663.16	0.823928	1682.7	0.766965	1556.1	-0.182572	1498.65	-1.00215	1477.43	-0.629606	1497.53	-0.644563		493.236	1.92153	-1310.91	-1.88759	-1103.66	-1.26945	-822.982	-1.00771	396.322	2.87137	-356.459	1.3545	-501.526	0.105648	-526.173	0.205519		0.155583
1968	1622.81	-0.106296	1983	3.5338	1669.34	0.877083	1603.64	0.196812	1591.36	0.101794	1626.91	0.237626	1648.82	0.808953	1603.21	0.096166		-1008.01	-0.538527	-1156.85	-1.45781	-229.744	0.981543	-711.471	-0.503398	-344.282	0.61234	-459.317	0.860753	-660.193	-0.345936	-608.158	-0.00961466		-0.177775
1969	1698.97	0.169677	1604.82	0.193339	1648.65	0.699342	1441.38	-0.973393	1562.07	-0.134386	1662.76	0.584084	1953.04	3.36236	1562.07	-0.192189		-749.852	-0.115483	-342.276	0.814617	-963.887	-0.909423	-229.506	1.67633	-476.063	0.210377	-681.893	-0.207676	-1067.84	-1.50612	-196.5	1.0706		0.0474467
1970	1592.06	-0.217719	1517.18	-0.58079	1391.34	-1.51142	1485.95	-0.652008	1527.32	-0.414711	1591.31	-0.106478	1444.58	-0.905325	1521.81	-0.474378		-807.664	-0.210219	-769.002	-0.375826	510.779	2.88895	-598.233	0.00873098	-235.804	0.943228	-624.204	0.0692456	-95.041	1.26254	-912.625	-0.808554		0.0389883
1971	1618.35	-0.122433	1608.51	0.225905	1619.08	0.445289	1737.57	1.16266	1622.62	0.353919	1642.77	0.390861	1457.04	-0.800772	1866.94	1.9446		-735.731	-0.0923451	-675.304	-0.114435	-1198.79	-1.51446	-704.06	-0.469879	-358.403	0.569268	-990.641	-1.68976	-323.396	0.612621	-1171.7	-1.48839		-0.292157
1972	1633.48	-0.067621	1597.62	0.129724	1754.12	1.60542	1622.97	0.336189	1558.29	-0.164911	1599.91	-0.0234217	1566.27	0.116035	1603.78	0.10018		-378.454	0.493117	-631.507	0.00774561	-1045.78	-1.12037	-799.741	-0.902603	-54.8418	1.49521	-683.52	-0.215489	-918.511	-1.08113	-544.353	0.157812		-0.103872
1973	1533.09	-0.431393	1561.7	-0.187541	1581.58	0.123101	1391.53	-1.33296	1600.8	0.177967	1610.49	0.0788829	1643.39	0.763369	1432.19	-1.1025		-505.148	0.285506	-609.643	0.0687409	-147.965	1.19219	-112.846	2.20393	-644.006	-0.301894	-715.257	-0.367836	-964.482	-1.21197	429.435	2.71309		0.177123
1974	1456.35	-0.709454	1559.01	-0.211304	1487.44	-0.685765	1525.96	-0.363452	1597.39	0.150487	1526.6	-0.731969	1637.53	0.714136	1581.74	-0.0543466		-242.005	0.716711	-862.23	-0.635904	26.6356	1.64191	-703.455	-0.467144	-542.015	0.00920635	-381.94	1.23219	-523.054	0.0443761	-699.527	-0.249373		0.0267912
1975	1582.1	-0.253807	1703.98	1.06922	1555.5	-0.100986	1661.38	0.613164	1614.2	0.286067	1513.64	-0.85728	1559.98	0.0632805	1663.69	0.520069		-239.187	0.721329	-852.097	-0.607637	-677.561	-0.171919	-540.97	0.267708	-637.289	-0.281406	-171.433	2.24268	-676.304	-0.39179	-685.393	-0.212284		-0.192102
1976	1577.08	-0.271988	1628.01	0.3982	1864.96	2.55777	1850.28	1.97551	1612.38	0.271331	1735.28	1.28509	1554.39	0.016376	1692.82	0.724209		-94.3627	0.958649	-790.453	-0.435666	-1556.65	-2.43622	-1045.96	-2.01616	102.291	1.97451	-745.935	-0.515096	-698.881	-0.456047	-757.675	-0.401957		-0.445856
1977	1820.69	0.610762	1514.1	-0.607962	1728.62	1.38635	1544.86	-0.227145	1568.74	-0.0806245	1644.9	0.411501	1513.05	-0.330627	1615.61	0.183033		-499.78	0.294302	-529.5	0.292318	-1166.4	-1.43104	-377.34	1.00774	-6.90204	1.64144	-903.705	-1.27244	-368.118	0.485338	-783.792	-0.470488		0.29331
1978	1692.89	0.147664	1543.76	-0.346012	1752.19	1.58887	1420.26	-1.12573	1593.24	0.117003	1613.77	0.110619	1506.36	-0.386837	1723.73	0.940876		-775.369	-0.157298	-697.771	-0.177111	-984.8	-0.963289	-289.277	1.40601	-774.719	-0.700601	-784.598	-0.700691	-192.821	0.984252	-908.806	-0.798532		-0.438856
1979	1642.06	-0.0365189	1597.06	0.124758	1543.06	-0.207886	1480.19	-0.693542	1686.93	0.872618	1605.01	0.0259176	1655.96	0.868841	1594.39	0.0343367		-1054.43	-0.614583	-655.352	-0.0587748	-670.926	-0.154829	-438.257	0.732233	-936.844	-1.19513	-560.026	0.377321	-492.885	0.130241	-576.352	0.0738454		0.00753527
1980	1720.31	0.247022	1663.95	0.715666	1518.07	-0.422565	1763.04	1.34639	1687.34	0.875987	1660.41	0.561384	1670.66	0.99228	1599.29	0.0686986		-660.129	0.0315421	-1132.97	-1.3912	-508.757	0.262876	-852.981	-1.14339	-803.714	-0.789045	-644.694	-0.0291126	-740.756	-0.575225	-619.612	-0.0396718		-0.307448
1981	2127.98	1.72425	1711.72	1.13759	1790.23	1.91573	1787.08	1.51973	1654.57	0.61161	1608.12	0.0559518	1601.29	0.410036	1951.82	2.53948		-1701.39	-1.67475	-1204.53	-1.59082	-1557.61	-2.4387	-795.633	-0.884024	-928.198	-1.16875	-657.912	-0.0925626	-541.254	-0.00742288	-1362.07	-1.98791		-1.37979
1982	1756.26	0.377296	1592.04	0.0804724	1551.21	-0.137885	1459.95	-0.839482	1611.44	0.263755	1649.21	0.453177	1704.66	1.27759	1557.36	-0.225226		-919.423	-0.393356	-429.955	0.570018	-509.744	0.260335	-522.196	0.352613	-252.537	0.892186	-606.674	0.153397	-863.458	-0.924449	92.9991	1.83026		0.306474
1983	1933.78	1.02054	1664.28	0.718504	1608.91	0.35788	1736.48	1.15482	1615.42	0.295877	1668.61	0.640655	1615.85	0.532204	1682.76	0.653713		-1185.04	-0.828612	-836.761	-0.564852	-613.388	-0.00662461	-839.233	-1.08121	-655.498	-0.336947	-691.556	-0.254062	-631.773	-0.26505	-162.455	1.15993		-0.300998
1984	1712.4	0.218362	1702.16	1.05316	1698.21	1.12507	1832.76	1.8492	1745.77	1.3472	1568.15	-0.33042	1577.02	0.206316	1726.52	0.9604		-616.667	0.102763	-509.429	0.34831	-1469.43	-2.21157	-946.012	-1.56413	-841.004	-0.902789	-336.672	1.44949	-455.838	0.235679	-1107.86	-1.32086		-0.400013
1985	2140.3	1.76889	1627.97	0.397861	1716.15	1.27927	1587.4	0.0796891	1658.53	0.643608	1616.73	0.13919	1650.28	0.821159	1616.52	0.189469		-1975.94	-2.12465	-321.335	0.873039	-1030.63	-1.08134	-659.852	-0.269944	-640.57	-0.291412	-740.493	-0.488976	-542.049	-0.00968687	-103.605	1.31436		-0.280678
1986	1897.15	0.887795	1837.88	2.25198	1678.96	0.959695	1620.6	0.319084	1692.68	0.919032	1749.15	1.41919	1648.69	0.80786	1859.12	1.88976		-1152.55	-0.775382	-996.025	-1.00915	-1023.33	-1.06254	-753.283	-0.692497	-894.842	-1.06701	-746.537	-0.517986	-868.584	-0.939037	-1230.76	-1.64335		-0.974096
1987	1681.41	0.106068	1620.68	0.333412	1701.19	1.15067	1811.47	1.69564	1686.74	0.871109	1692.65	0.873005	1473.2	-0.665142	1482.34	-0.750989		-62.1304	1.01147	-575.694	0.16345	-678.72	-0.174905	-768.111	-0.759556	-1000.59	-1.38958	-584.306	0.26077	-219.869	0.907269	-259.346	0.905686		0.21211
1988	1679.9	0.100606	1700.34	1.03704	1584.81	0.150786	1724.15	1.06589	1767.02	1.51859	1628.07	0.248845	1567.76	0.128595	1660.93	0.500674		-657.238	0.0362803	-877.894	-0.679603	-457.49	0.394929	-689.916	-0.405912	-337.912	0.631772	-588.022	0.24293	-936.059	-1.13108	-797.61	-0.506748		-0.184816
1989	1903.21	0.909778	1617	0.300956	1661.33	0.808236	1583.55	0.0518966	1873.21	2.37509	1693.27	0.879042	1607.61	0.463011	1791.19	1.41363		-1449.96	-1.26273	-149.886	1.35133	-489.161	0.313352	-600.934	-0.00348438	-1265.5	-2.19761	-446.169	0.923869	-830.558	-0.830811	-965.952	-0.948486		-0.417147
1990	1861.54	0.758778	1759.87	1.56294	1583.17	0.136693	1560.82	-0.112054	1622.2	0.350586	1646.64	0.428322	1566.45	0.11756	1732.86	1.00484		-526.219	0.250978	-1175.49	-1.50981	-687.202	-0.19675	-442.757	0.711883	-151.736	1.19966	-611.018	0.132545	-130.41	1.16188	-932.67	-0.861154		0.191761
1991	1779.26	0.460614	1608.17	0.222931	1651.78	0.726187	1723.16	1.05877	1658.86	0.646278	1729.96	1.2337	1595.95	0.365182	1589.49	-1.80641e-05		-662.114	0.0282906	170.728	2.24575	-727.204	-0.299787	-838.087	-1.07603	-442.048	0.314132	-363.722	1.31964	-863.226	-0.923788	-544.414	0.157651		0.092971
1992	1745.32	0.337624	1509.8	-0.645995	1777.21	1.80382	1654.32	0.562273	1685.2	0.858693	1837.96	2.27759	1794.75	2.03376	2309.52	5.0465		-771.179	-0.150432	-323.783	0.866207	-952.148	-0.879186	-648.34	-0.217882	-647.952	-0.31393	-923.158	-1.36582	-824.794	-0.814406	-1921.14	-3.45496		-0.564168
1993	1789.44	0.497522	1616.19	0.293787	1676.63	0.939673	1514.25	-0.447858	1741.84	1.31552	1725.37	1.18933	1768.71	1.81525	1781.43	1.34528		-334.95	0.564404	-627.399	0.0192072	-1019.03	-1.05145	-511.414	0.401376	-833.833	-0.880916	-1061.12	-2.02808	-770.585	-0.660122	-522.852	0.214233		-0.320458
1994	2967.44	4.76606	1603.7	0.183408	1763.72	1.6879	1562.5	-0.0998884	1700.3	0.980473	1736.46	1.29649	1570.33	0.150127	1559.88	-0.207506		-2922.09	-3.67507	-239.121	1.10239	-792.355	-0.467598	-357.005	1.0997	-385.786	0.485743	-1106.49	-2.24587	-479.266	0.168999	-521.595	0.217532		0.193265
1995	1949.6	1.07786	1680.38	0.860779	1829.05	2.24922	1675.24	0.713192	1777.89	1.60626	1742.33	1.35324	1590.04	0.315602	1513.45	-0.532987		-1333.15	-1.07133	-732.249	-0.273294	-1206.69	-1.53482	-456.006	0.651965	-280.24	0.807688	-816.124	-0.852024	-85.822	1.28878	-204.387	1.0499		0.189336
1996	1738.59	0.313261	1602.62	0.173923	2010.4	3.80734	1832.03	1.84392	1757.69	1.44341	1673.25	0.685467	1648.89	0.809512	1629.93	0.283428		-653.735	0.0420208	84.7004	2.00576	-1580.27	-2.49706	-720.563	-0.544514	-356.518	0.575019	-684.088	-0.218211	-612.218	-0.209394	-499.263	0.276132		-0.0836868
1997	1695.64	0.157623	1528.91	-0.477159	1682.42	0.98946	1719.53	1.03259	1644.06	0.526905	1753.1	1.45733	1626.13	0.618504	1720.77	0.920123		-517.119	0.265889	268.974	2.51983	-982.279	-0.956796	-797.48	-0.892378	1.95766	1.66846	-906.636	-1.28651	-433.836	0.2983	-848.054	-0.639115		-0.186613
1998	1724.97	0.263919	1657.21	0.656088	1569.25	0.0171267	1556.01	-0.146718	1892.17	2.52803	1669.24	0.646755	1579.18	0.224455	1644.3	0.384156		-669.151	0.0167584	-753.008	-0.331206	-423.719	0.481915	-320.306	1.26568	-730.5	-0.565723	-833.549	-0.935672	-620.777	-0.233755	-472.805	0.345559		-0.108498
1999	1713.32	0.221673	1703.31	1.06328	1793.55	1.94421	1866.25	2.09069	1689.21	0.891063	1764.73	1.56975	1705.05	1.28092	1806.07	1.51796		-550.025	0.211968	-677.739	-0.121227	-1165.23	-1.42804	-1057.5	-2.06835	-472.719	0.220574	-649.894	-0.0540718	-739.709	-0.572246	-1030.55	-1.11801		-0.346736
2000	1961.29	1.12021	1731.15	1.30918	1760.46	1.65996	1667.34	0.656152	1662.39	0.674693	1695.31	0.898713	1624.36	0.603611	1673.3	0.587378		-1480.58	-1.31291	-497.864	0.380573	-502.387	0.279285	-648.752	-0.219747	-334.206	0.643077	-1042.42	-1.93829	-480.52	0.16543	-531.718	0.190968		0.178199
2001	2311.26	2.38836	1771.49	1.66557	1694.3	1.09153	1690.16	0.820742	1770.4	1.54587	1704.35	0.986131	1608.14	0.467519	1781.25	1.344		-1944.84	-2.07367	-1095.5	-1.28666	-992.494	-0.983107	-822.054	-1.00352	-562.036	-0.0518653	-915.528	-1.32919	84.2105	1.77271	-607.076	-0.00677572		-0.993313
2002	2062.57	1.48721	1793.62	1.86103	1605.47	0.328356	1844.21	1.93172	1809.51	1.86136	1717.5	1.11326	1591.44	0.327338	1669.76	0.562608		-1352.6	-1.1032	-481.637	0.425842	-261.395	0.900019	-959.001	-1.62287	-624.072	-0.241089	-545.241	0.448294	-659.549	-0.344101	-789.944	-0.486633		-0.292595
2003	1977.22	1.17794	1661.57	0.694653	1706.32	1.19475	1967.24	2.81902	1941.93	2.92942	1956.31	3.42152	1552.43	-9.61056e-05	1627.59	0.267033		-1299.72	-1.01654	-62.2535	1.5958	-920.114	-0.796674	-960.514	-1.62971	-1307.49	-2.3257	-856.062	-1.04374	-23.617	1.46582	-502.368	0.267983		-0.906606
2004	2106.51	1.64642	1645.86	0.555828	1853.52	2.45945	1719.57	1.03288	1775.92	1.59038	1977.14	3.62291	1638.24	0.720114	1634.14	0.312918		-1611.97	-1.52821	-241.471	1.09583	-924.37	-0.807635	-842.902	-1.09781	-560.817	-0.0481454	-1312.88	-3.23659	-246.976	0.830122	-1100.91	-1.30262		-0.95272
2005	1902.73	0.908027	1681.2	0.86802	1666.02	0.848514	1796.07	1.58454	1737.1	1.27733	1763.37	1.55658	1770.01	1.82612	2149.45	3.92466		-910.573	-0.378854	-606.794	0.076689	-11.4919	1.54371	-532.999	0.303757	-1055.13	-1.55592	-941.842	-1.45551	-1022.16	-1.37613	-1657.11	-2.76213		-0.877492
2006	1791.48	0.504912	1697.51	1.01208	1669.67	0.879868	1758.93	1.31673	1839.88	2.10631	1745.06	1.37962	2040.88	4.0997	1877.16	2.01624		-973.229	-0.481527	-700.408	-0.184467	-653.598	-0.110197	-944.744	-1.55839	-758.305	-0.650534	-890.825	-1.21061	-1065.11	-1.49836	-501.503	0.270252		-0.566031
2007	1911.12	0.938432	1887.67	2.69181	1761.92	1.67248	1613.93	0.271013	1797.15	1.76163	1794.53	1.85777	1612.03	0.500177	1559.85	-0.207782		-601.318	0.127915	-1348.68	-1.99297	-1127.31	-1.33036	-721.777	-0.550005	-314.741	0.70245	-667.631	-0.139215	-231.435	0.874353	-362.045	0.636198		-0.00565003
2008	2266.01	2.2244	1721.89	1.22744	1826.53	2.22754	1576.05	-0.00218488	1775.74	1.58896	1874.84	2.6341	1663.56	0.932659	1815.44	1.58362		-1884.73	-1.97519	-781.802	-0.411534	-640.803	-0.0772396	-486.609	0.513561	-480.716	0.196182	-1122.16	-2.32109	-1183.45	-1.83517	-1277.28	-1.76543		-1.08848
2009	2181.41	1.91783	1812.68	2.02937	1792.48	1.93503	1765.82	1.36639	1794.56	1.74079	1812.85	2.03491	1645.37	0.779997	1843.33	1.77907		-1649.16	-1.58916	-1286.31	-1.81895	-1028.72	-1.07642	-810.991	-0.953485	-674.181	-0.393934	-852.47	-1.02649	-963.53	-1.20926	-1047.98	-1.16374		-1.12008
2010	2360.71	2.56755	1792.49	1.85105	1775.66	1.79051	1972.34	2.85579	1777.9	1.60638	1856.18	2.45366	1572.99	0.172468	1673.93	0.591786		-2290.91	-2.64077	-754.438	-0.335196	-768.349	-0.405766	-1316.08	-3.23779	-1128.74	-1.78046	-784.343	-0.699466	-140.36	1.13356	-346.018	0.678256		-0.552616
2011	3426.18	6.42832	1964.12	3.36704	1525.96	-0.354841	1992.01	2.99767	1822.51	1.96615	1820.89	2.11256	1642.42	0.755191	1674.9	0.598597		-3471.78	-4.57583	-1135.37	-1.39789	-307.989	0.780006	-1078.08	-2.16141	-532.733	0.037516	-1086.2	-2.14846	-888.329	-0.995232	-448.286	0.409899		-1.19656
2012	1832.44	0.653338	1711.38	1.1346	1651.42	0.723134	2046.18	3.38835	1882.13	2.44706	1820.89	2.11259	1942.37	3.27286	1706.04	0.816854		-760.426	-0.132812	-709.41	-0.209581	-875.731	-0.682356	-1013.73	-1.8704	-567.201	-0.0676191	-844.974	-0.990512	-1306.75	-2.1861	-599.316	0.0135868		-0.445968
2013	2022.37	1.34155	2055.03	4.1701	1796.8	1.97211	1700.63	0.896243	1863.24	2.29467	1878.47	2.66917	1615.13	0.526195	1800.64	1.47993		-1482.37	-1.31583	-1552.24	-2.56084	-729.964	-0.306896	-785.103	-0.836403	-565.571	-0.0626461	-663.965	-0.121618	-164.574	1.06465	-581.305	0.0608494		-0.214257
2014	2532.38	3.18958	2015.55	3.8213	1745.09	1.52791	1621.72	0.327177	2172.16	4.7863	1984.39	3.69294	1583.6	0.261541	1715.52	0.88329		-2332.3	-2.70859	-1102.19	-1.30533	-866.108	-0.657569	-673.439	-0.331396	-1391.58	-2.58219	-1367.39	-3.49826	397.774	2.66514	-498.623	0.277812		-0.981447

## Sheet: CMIP6_NAT
	natural only (z-score 1850-2014)																	natural only (z-score 1850-2014)
Year	PET CanESM5		PET CESM2		PET GFDL-ESM4		PET GISS-E2-1-G		PET HadGEM3-GC31-LL		PET IPSL-CM6A-LR		PET MIROC6		PET MRI-ESM2-0			P-PET CanESM5		P-PET CESM2		P-PET GFDL-ESM4		P-PET GISS-E2-1-G		P-PET HadGEM3-GC31-LL		P-PET IPSL-CM6A-LR		P-PET MIROC6		P-PET MRI-ESM2-0
CE	mm	z-score	mm	z-score	mm	z-score	mm	z-score	mm	z-score	mm	z-score	mm	z-score	mm	z-score		mm	z-score	mm	z-score	mm	z-score	mm	z-score	mm	z-score	mm	z-score	mm	z-score	mm	z-score
1850	1602.6	0.732438	1476.54	-0.106505	1533.93	0.504945	1457.24	-0.380786	1487.99	0.21165	1480.16	-0.777515	1381.06	-1.27341	1400.44	-0.500017		-801.911	-0.48084	-607.949	-0.379756	-1000.59	-1.23602	-308.585	0.66309	-541.319	-0.245089	-279.864	1.45432	-115.204	0.910202	-450.647	0.0640234
1851	1626.03	0.926517	1472.66	-0.164926	1500.47	0.0931974	1480.34	-0.160073	1444.81	-0.517108	1539.96	0.467137	1405.4	-0.931915	1473.71	0.310354		-1057.08	-1.02483	-662.515	-0.532982	-640.459	-0.29346	-317.749	0.633249	-577.909	-0.346567	-891.079	-1.61046	-412.782	0.0547583	-414.148	0.174368
1852	1541.3	0.224619	1578.53	1.43024	1469.57	-0.287068	1600.51	0.988225	1463.18	-0.20705	1592.3	1.55651	1449.58	-0.312153	1414.32	-0.346526		-37.5643	1.14868	-904.442	-1.21234	-410.74	0.307776	-708.574	-0.639398	-959.278	-1.40422	-883.2	-1.57096	-466.222	-0.0988633	-276.35	0.590965
1853	1532.59	0.152439	1510.59	0.406501	1457.17	-0.439634	1503.09	0.05727	1474.42	-0.0172838	1476.92	-0.845079	1629.11	2.20634	1345.38	-1.10912		-758.708	-0.388734	-262.884	0.58923	-833.146	-0.797775	-568.513	-0.183317	-645.457	-0.533897	-559.031	0.0545107	-861.706	-1.23575	-192.702	0.843852
1854	1532.77	0.153887	1481.03	-0.0387405	1555.14	0.765984	1398	-0.946822	1495.24	0.334053	1457.79	-1.24324	1550.08	1.09764	1505.52	0.662278		-483.947	0.197032	-525.041	-0.146941	-1015.2	-1.27425	-418.849	0.304035	-603.366	-0.417166	-363.729	1.0338	-775.43	-0.98774	-868.916	-1.20051
1855	1575.41	0.507148	1499.99	0.246868	1638.93	1.79707	1439.53	-0.550046	1484.34	0.150098	1485.54	-0.665591	1531.57	0.837978	1524.73	0.874764		-745.715	-0.361035	-478.266	-0.0155896	-1191.22	-1.73496	-689.27	-0.576538	-38.8624	1.14838	-303.434	1.33614	-742.525	-0.893148	-951.281	-1.44952
1856	1903.78	3.22761	1482.76	-0.0127979	1573.53	0.992315	1463.97	-0.316481	1407.52	-1.14641	1552.53	0.728725	1402.21	-0.976589	1466.26	0.227954		-1556.72	-2.09003	-334.85	0.38714	-102.908	1.11346	-150.412	1.17815	-145.668	0.852171	-585.898	-0.0802081	86.243	1.4893	-575.067	-0.312131
1857	1619.58	0.873086	1568.06	1.2724	1422.98	-0.860413	1622.4	1.1973	1473.93	-0.0256038	1468.96	-1.01078	1494.93	0.323997	1506.36	0.671527		-947.792	-0.791846	-421.243	0.144537	-375.081	0.401105	-812.847	-0.978942	-515.566	-0.173668	-399.364	0.855118	-457.631	-0.0741671	-768.191	-0.89599
1858	1466.09	-0.39847	1428.14	-0.835701	1421.79	-0.875111	1696.75	1.9078	1609.44	2.26124	1482.83	-0.722117	1458.62	-0.185268	1378.3	-0.744987		-259.372	0.675805	-534.316	-0.172985	-237.069	0.762321	-771.649	-0.844789	-1203.82	-2.0824	-334.967	1.17802	-804.908	-1.07248	-271.623	0.605254
1859	1445.1	-0.572383	1398.13	-1.28774	1383	-1.3524	1347.69	-1.4276	1418.13	-0.967402	1463.33	-1.12802	1632.05	2.2476	1490.07	0.491412		-407.533	0.359939	-375.83	0.272063	22.9385	1.44283	-98.5246	1.34711	-652.392	-0.55313	-533.75	0.181272	-830.931	-1.14729	-349.722	0.369143
1860	1419.76	-0.782311	1353.07	-1.96673	1382.62	-1.35717	1372.33	-1.19215	1411.8	-1.0742	1581.85	1.3391	1509.74	0.531749	1481.65	0.398227		-322.396	0.541445	357.25	2.33064	-440.594	0.22964	-262.701	0.812503	158.751	1.69642	-593.238	-0.117012	-469.229	-0.107509	-468.101	0.0112557
1861	1451.94	-0.515762	1344.31	-2.09872	1371.6	-1.49275	1532.31	0.336553	1453.48	-0.37072	1487.2	-0.631135	1475.47	0.0510126	1370.2	-0.834533		-465.494	0.236371	284.836	2.1273	261.976	2.06846	-583.134	-0.230927	-459.984	-0.0195219	-453.204	0.585153	-368.521	0.181996	-275.345	0.594003
1862	1644.35	1.07834	1371.03	-1.69609	1412.27	-0.992252	1599.19	0.975567	1462.12	-0.224901	1463.67	-1.12087	1506.39	0.484804	1340.31	-1.16515		-1059.63	-1.03027	-80.3377	1.10184	-71.2265	1.19638	-719.298	-0.674318	-308.663	0.400137	-468.878	0.506561	-1055.24	-1.79212	-425.746	0.139304
1863	1487.02	-0.225062	1483.78	0.00267066	1426.34	-0.819058	1484.67	-0.118736	1433.2	-0.713051	1576.69	1.23178	1477.18	0.0751146	1816.63	4.1036		-507.173	0.147516	-722.509	-0.701454	-378.396	0.39243	-239.83	0.886979	-640.504	-0.520161	-754.107	-0.923653	-596.127	-0.4723	-1476.96	-3.03876
1864	1491.1	-0.191312	1400.34	-1.25451	1490.51	-0.0294161	1379.59	-1.12274	1367	-1.83023	1489.8	-0.577012	1443.72	-0.394303	1614.71	1.87004		-424.479	0.323813	-117.934	0.996268	-424.575	0.271567	-271.7	0.783199	191.092	1.78611	-313.991	1.2832	143.456	1.65377	-1133.5	-2.00041
1865	1440.2	-0.612991	1480.3	-0.0497501	1540.61	0.587131	1368.41	-1.22955	1511.59	0.609924	1501.49	-0.333548	1770.43	4.18877	1403.82	-0.462654		-228.317	0.742012	-593.401	-0.338903	-839.585	-0.814627	-411.465	0.328082	-719.741	-0.73991	-500.066	0.350176	-1437.88	-2.89206	-463.571	0.0249509
1866	1436.7	-0.641964	1548.15	0.972432	1559.35	0.817814	1731.85	2.24315	1590.84	1.94735	1566.32	1.01584	1562.71	1.27492	1498.16	0.58088		-765.939	-0.404151	-757.401	-0.799434	-390.532	0.360665	-1138.23	-2.0385	-641.108	-0.521837	-711.915	-0.712088	-1029.1	-1.71696	-643.65	-0.519474
1867	1392.1	-1.01148	1550.33	1.00532	1429.58	-0.779243	1715.45	2.08644	1380.46	-1.60306	1523.74	0.129429	1454.17	-0.247799	1383.56	-0.686772		282.616	1.83128	-583.07	-0.309892	-268.291	0.680604	-759.327	-0.804666	160.656	1.7017	-591.185	-0.10672	-305.704	0.362575	-105.23	1.1083
1868	1508.42	-0.0477949	1447.36	-0.546085	1529.13	0.445818	1470.33	-0.255755	1420.82	-0.921895	1548.63	0.647639	1446.27	-0.358618	1510.45	0.71677		-1125.43	-1.17055	-837.5	-1.02436	-671.483	-0.37466	-549.311	-0.120789	-510.271	-0.158985	-889.982	-1.60496	-34.7942	1.14135	-1017.19	-1.64876
1869	1408.06	-0.879238	1451.46	-0.484351	1499.61	0.0825853	1360.44	-1.30571	1443.14	-0.54523	1497.19	-0.423206	1467.1	-0.066297	1421.97	-0.261911		405.014	2.09222	-378.111	0.265659	-316.113	0.555442	-327.618	0.601111	-814.656	-1.00314	-573.96	-0.0203506	-578.122	-0.420542	-582.783	-0.335456
1870	1413.05	-0.837905	1478.31	-0.0797246	1463.41	-0.362905	1386.84	-1.05344	1534.18	0.991199	1530.24	0.264862	1417.54	-0.761613	1434.68	-0.121328		-237.109	0.723269	-194.004	0.782654	-363.204	0.432191	-283.485	0.744823	-829.834	-1.04523	-504.62	0.327338	-378.28	0.153941	-323.539	0.4483
1871	1455.54	-0.485941	1514.09	0.45925	1630.93	1.69868	1562.89	0.628699	1600.86	2.11646	1451.4	-1.37624	1526.7	0.769767	1490.16	0.492377		-354.332	0.473359	-804.936	-0.932918	-1389.08	-2.2528	-663.99	-0.49422	-949.582	-1.37733	10.4569	2.91006	-829.424	-1.14295	-548.955	-0.233186
1872	1449.49	-0.536031	1546.68	0.950309	1568.05	0.924781	1536.78	0.379229	1474.94	-0.00861264	1567.75	1.04551	1514.3	0.595792	1524.26	0.869506		-780.28	-0.434725	-1073.39	-1.68676	-930.887	-1.05359	-802.03	-0.94372	241.296	1.92534	-804.888	-1.17828	-687.02	-0.73359	-516.141	-0.133981
1873	1415.25	-0.819694	1565.44	1.23303	1596.06	1.26954	1579.92	0.791488	1504.49	0.490088	1535.65	0.37751	1511.95	0.562829	1339.7	-1.17188		-177.887	0.849525	-381.522	0.256079	-1030.65	-1.31469	-797.68	-0.929554	-675.339	-0.616768	-622.573	-0.264108	-348.897	0.238408	126.387	1.80854
1874	1592.52	0.648922	1467.27	-0.246173	1505.08	0.149893	1584.07	0.831111	1586.77	1.8788	1650.66	2.77145	1470.22	-0.0225626	1340.7	-1.16082		-1065.11	-1.04195	-260.514	0.595886	-993.084	-1.21638	-513.498	-0.00416902	-682.854	-0.637611	-677.218	-0.538111	-667.072	-0.676245	-239.95	0.70101
1875	2275.93	6.31072	1434.16	-0.744952	1456.08	-0.45316	1454.06	-0.411165	1492.15	0.281873	1485.73	-0.661686	1779.76	4.31965	1462.06	0.181552		-2270.66	-3.61209	-583.097	-0.309968	-102.972	1.11329	-626.576	-0.372386	-556.756	-0.287902	-544.1	0.129378	-1384.5	-2.73862	-196.272	0.83306
1876	1435.98	-0.647915	1471.23	-0.186489	1418.95	-0.910092	1431.64	-0.625394	1396.48	-1.33276	1427.9	-1.86552	1486.66	0.208073	1498.3	0.58244		-244.068	0.708432	-841.913	-1.03676	294.239	2.1529	-295.427	0.705937	9.32944	1.28203	-499.736	0.351829	-341.478	0.259736	-571.885	-0.302509
1877	1435.04	-0.655761	1673.44	2.86013	1532.62	0.488871	1548.52	0.491433	1410.85	-1.09025	1509.24	-0.172302	1374.5	-1.36531	1421.56	-0.26642		-433.588	0.304392	-1013.4	-1.51831	-149.833	0.990642	-651.016	-0.451971	-176.376	0.767011	-331.459	1.19561	-454.431	-0.064969	-735.513	-0.797197
1878	1775.25	2.16278	1424.37	-0.892462	1687.46	2.39435	1720.34	2.13315	1545.32	1.17916	1571.6	1.12566	1483.79	0.167796	1343.56	-1.12925		-1224.49	-1.38174	-350.46	0.343305	-1137.58	-1.59456	-873.809	-1.17745	-765.202	-0.865988	-952.965	-1.92078	-688.945	-0.739122	0.915677	1.42921
1879	1975.2	3.81925	1504.66	0.317209	1587.64	1.16591	1495.92	-0.011189	1467.29	-0.137658	1454.45	-1.31272	1497.75	0.363556	1445.08	-0.0062745		-1551.29	-2.07846	-793.756	-0.901524	-727.653	-0.52167	-585.522	-0.238704	-650.466	-0.54779	-420.366	0.749809	-639.02	-0.595604	-114.154	1.08132
1880	1358.89	-1.2866	1504.01	0.307397	1449.54	-0.533528	1468.42	-0.27397	1491.8	0.276018	1538.64	0.439639	1527.34	0.778719	1496.31	0.560378		53.5577	1.34294	-479.642	-0.0194546	-592.491	-0.167916	-564.14	-0.169076	-569.407	-0.322986	-859.824	-1.45374	-864.853	-1.2448	-329.567	0.430077
1881	1485.52	-0.237493	1472.29	-0.170486	1410.92	-1.00884	1535.78	0.369684	1507.5	0.540918	1522	0.0933618	1590.03	1.65813	1541.03	1.05503		-229.287	0.739945	-0.949487	1.32477	79.1896	1.59005	-508.75	0.0112896	-616.617	-0.453914	-908.34	-1.69701	-675.592	-0.700736	-603.312	-0.397522
1882	1432.69	-0.675245	1443.84	-0.599068	1482.95	-0.1224	1549.5	0.500789	1487.17	0.197828	1482.67	-0.725307	1481.95	0.141972	1366.89	-0.87119		-373.118	0.43331	-778.013	-0.857315	-372.548	0.407735	-536.888	-0.080336	-678.783	-0.62632	-434.341	0.679738	-218.651	0.612824	-391.296	0.243455
1883	1461.23	-0.438757	1491.77	0.122964	1415.58	-0.951534	1361.45	-1.29612	1430.58	-0.757254	1576.71	1.23207	1516.87	0.631768	1314.61	-1.44943		-466.526	0.234172	-419.136	0.150454	-667.575	-0.36443	-358.601	0.500223	-579.617	-0.351301	-914.12	-1.726	75.8646	1.45946	114.109	1.77142
1884	1415.1	-0.820898	1380.63	-1.55149	1469.77	-0.284671	1326.33	-1.63169	1500.53	0.423353	1565.44	0.997518	1472.89	0.0148406	1384.45	-0.676956		-279.315	0.633289	-79.0857	1.10536	-856.347	-0.858497	-31.8307	1.56429	-652.248	-0.55273	-906.252	-1.68654	-803.159	-1.06745	-396.009	0.229205
1885	1442.03	-0.597802	1422.7	-0.917685	1373.94	-1.46401	1491.5	-0.053412	1421.33	-0.913417	1531.57	0.292449	1434.63	-0.521915	1394.68	-0.563822		-516.547	0.127531	-210.154	0.737303	-306.087	0.581681	-152.893	1.17007	-445.152	0.0216115	-688.368	-0.594021	-311.999	0.344478	-22.4985	1.35842
1886	1548.63	0.285342	1372.94	-1.66725	1481.53	-0.139944	1518.59	0.205376	1408.38	-1.13184	1500.4	-0.356242	1452.65	-0.269088	1344.92	-1.11422		-760.455	-0.39246	-477.676	-0.0139319	-138.08	1.0214	-723.691	-0.688624	-749.323	-0.821951	-761.914	-0.962798	-136.652	0.848544	-514.641	-0.129448
1887	1451.6	-0.518531	1444.2	-0.593685	1464.87	-0.344878	1393.29	-0.991828	1458.59	-0.284591	1597.77	1.67054	1421.36	-0.707943	1419.79	-0.285991		-912.908	-0.717477	-573.269	-0.282369	-704.358	-0.460701	-474.902	0.12151	-403.145	0.13811	-636.926	-0.336075	-651.471	-0.631397	-163.215	0.932999
1888	1610.11	0.794639	1463.97	-0.295838	1425.21	-0.833013	1365.91	-1.25349	1444.4	-0.524013	1545.01	0.572173	1407.65	-0.900391	1391.73	-0.596376		-1258.02	-1.45323	-512.003	-0.110327	-227.67	0.786919	-311.02	0.65516	-564.391	-0.309077	-666.246	-0.483093	-325.306	0.306225	258.437	2.20776
1889	1667.56	1.27057	1557.43	1.11234	1445.82	-0.579389	1521.32	0.231459	1446.38	-0.49065	1459.33	-1.21118	1554.63	1.1616	1324.6	-1.33895		-1319.33	-1.58393	-937.27	-1.30453	-887.884	-0.941038	-720.914	-0.67958	106.643	1.55191	-429.145	0.70579	-785.863	-1.01773	-291.719	0.5445
1890	1534.49	0.168137	1587.21	1.56088	1548.48	0.684057	1608.1	1.06068	1381.29	-1.58901	1456.92	-1.26143	1426.52	-0.635577	1329.13	-1.28883		-949.991	-0.796533	-897.284	-1.19224	-545.406	-0.0446814	-640.229	-0.416845	-144.816	0.854534	-487.119	0.415095	-244.296	0.539101	-390.579	0.245623
1891	1458.75	-0.45931	1410.55	-1.10066	1632.53	1.71833	1556.61	0.568754	1540.87	1.10408	1491.73	-0.536718	1441.38	-0.427119	1428.04	-0.194744		-49.6901	1.12283	239.278	1.99936	-1031	-1.31562	-615.041	-0.334827	-743.931	-0.806997	-556.581	0.0667918	-637.588	-0.591488	-767.973	-0.895334
1892	1863.15	2.89101	1449.93	-0.507358	1522.05	0.35869	1431.81	-0.62377	1479.92	0.0755081	1528.69	0.232571	1457.35	-0.203189	1403.48	-0.466468		-1567.92	-2.11391	-326.078	0.411774	-764.398	-0.617842	-142.86	1.20274	0.768807	1.25829	-491.066	0.395303	-618.391	-0.536301	-427.98	0.132551
1893	1614.94	0.834639	1468.46	-0.228193	1376.58	-1.4314	1413.83	-0.795577	1496.34	0.352639	1496.5	-0.437543	1425.83	-0.645292	1717.33	3.00521		-921.337	-0.735446	-115.164	1.00405	-52.0859	1.24647	-543.112	-0.100602	-246.254	0.573215	-479.935	0.451115	42.4821	1.3635	-1053.38	-1.75818
1894	1443.38	-0.586673	1474.03	-0.144302	1485.85	-0.0867389	1428.85	-0.652042	1723.2	4.18126	1552.81	0.734536	1447.52	-0.340968	1582.21	1.51058		-204.024	0.793803	-828.552	-0.999236	-497.991	0.0794161	-561.119	-0.159238	-1455.99	-2.78174	-773.099	-1.01888	-186.651	0.704812	-981.097	-1.53966
1895	1391.53	-1.01624	1601.02	1.76904	1631.21	1.70211	1436.22	-0.581626	1489.19	0.231861	1509.65	-0.163774	1424.86	-0.658898	1487.23	0.459902		-316.097	0.554874	-974.271	-1.40843	-1051.62	-1.36957	-589.762	-0.25251	-275.236	0.492841	-523.075	0.234802	-358.513	0.210765	-818.769	-1.0489
1896	1578.16	0.52994	1477.46	-0.092645	1455.96	-0.454545	1673.84	1.6889	1479.51	0.0685798	1514.99	-0.0527048	1454.15	-0.247988	1408.58	-0.409993		-909.964	-0.7112	-541.135	-0.192132	-286.051	0.634122	-891.877	-1.23629	-473.877	-0.0580516	-421.818	0.742527	-222.68	0.601243	-442.22	0.0895001
1897	1530.83	0.137873	1511.77	0.424421	1387.2	-1.30071	1640.51	1.37036	1413.28	-1.04914	1528.86	0.236067	1609.86	1.93634	1382.72	-0.696076		-575.159	0.00257633	-958.424	-1.36393	-526.903	0.00374492	-766.178	-0.826974	-736.665	-0.786847	-342.536	1.14007	-1031.52	-1.7239	26.2145	1.50569
1898	1478.45	-0.296063	1591.22	1.62134	1353.98	-1.70957	1445.03	-0.497482	1480.24	0.0808312	1481.64	-0.746831	1512.63	0.57234	1460.09	0.159722		-676.701	-0.213902	-1242.93	-2.16287	253.608	2.04656	-294.497	0.708965	-706.714	-0.703783	-635.496	-0.328904	-287.881	0.41381	-627.056	-0.469305
1899	1454.36	-0.495678	1711.16	3.42845	1496.36	0.0425341	1315.44	-1.73569	1435.79	-0.669348	1528.28	0.223913	1408	-0.895391	1440.85	-0.0531203		-338.934	0.506187	-1020.52	-1.5383	-830.549	-0.790978	-93.5968	1.36316	144.099	1.65578	-611.136	-0.206759	-314.674	0.336788	-165.178	0.927066
1900	1463.66	-0.418623	1433.48	-0.755188	1469.34	-0.289901	1370.67	-1.20796	1497.57	0.37327	1568.59	1.06308	1422.5	-0.691964	1467.43	0.240983		-272.209	0.648438	-469.761	0.00829339	-410.626	0.308074	-965.383	-1.47565	-486.716	-0.0936605	-993.655	-2.1248	-269.786	0.465827	-946.651	-1.43552
1901	1458.24	-0.46356	1469.73	-0.209048	1560.8	0.835644	1334	-1.55834	1468.29	-0.120787	1447.99	-1.44726	1492.15	0.285015	1405.82	-0.440609		-172.788	0.860395	-326.209	0.411406	-640.646	-0.293949	-518.931	-0.0218601	-239.425	0.592155	-189.033	1.90977	-558.369	-0.363758	-277.335	0.587986
1902	1435.83	-0.64923	1559.03	1.13639	1428.6	-0.791342	1477.4	-0.188131	1408.89	-1.12332	1462.13	-1.15283	1411.59	-0.845083	1498.75	0.587323		152.303	1.55346	-447.083	0.0719748	-246.053	0.738807	-111.731	1.30411	78.7586	1.47458	-367.225	1.01627	-399.96	0.0916184	-764.397	-0.88452
1903	1491.81	-0.185396	1464.38	-0.289653	1397.01	-1.18003	1584.54	0.835623	1445.74	-0.501351	1558.28	0.848531	1413.45	-0.818993	1410.38	-0.390093		-505.7	0.150657	63.4821	1.50571	-250.268	0.727775	-392.551	0.389671	-487.788	-0.0966323	-548.174	0.108949	-548.562	-0.335567	-323.619	0.44806
1904	1484.65	-0.244695	1383.12	-1.51397	1496.63	0.0459262	1401.69	-0.911599	1443.3	-0.542593	1491.18	-0.548325	1449.59	-0.312007	1498.26	0.58197		-440.324	0.290032	138.037	1.71506	-770.717	-0.634382	-446.145	0.215152	-103.77	0.968368	-465.486	0.523569	-207.218	0.645688	-707.039	-0.711113
1905	1479.99	-0.28338	1530.16	0.701472	1632.56	1.71868	1533.04	0.343517	1387.47	-1.48476	1520.38	0.0595261	1497.49	0.360034	1428.29	-0.192003		-383.603	0.410956	-861.053	-1.0905	-1201.89	-1.76287	-513.901	-0.00548094	-179.904	0.757225	-516.491	0.267817	-408.682	0.0665448	-677.596	-0.622099
1906	1498	-0.134145	1540.33	0.854607	1467.78	-0.309132	1528.7	0.302063	1455.98	-0.328544	1556.52	0.811828	1428.54	-0.607227	1478.06	0.35854		-844.081	-0.570743	-1089.66	-1.73247	-425.486	0.269182	-582.556	-0.229043	-541.433	-0.245406	-107.285	2.31967	44.7118	1.36991	-724.025	-0.762468
1907	1431.28	-0.686877	1494.28	0.160767	1493.52	0.00768931	1377.66	-1.14121	1475.56	0.00192163	1534.97	0.363259	1427.76	-0.618192	1487.07	0.458218		-682.497	-0.226259	-415.443	0.160825	-246.356	0.738014	-587.465	-0.245028	-220.598	0.644367	-573.816	-0.0196246	-769.679	-0.971206	-417.192	0.165165
1908	1501.5	-0.105142	1494.06	0.157466	1683.88	2.35025	1319.94	-1.6927	1533.04	0.971892	1495.73	-0.453512	1460.07	-0.165023	1406.57	-0.432308		-407.953	0.359045	-141.032	0.931405	-1038.52	-1.3353	-544.534	-0.105232	-836.463	-1.06362	-588.857	-0.0950449	-679.815	-0.712876	-486.011	-0.0428914
1909	1616.66	0.848911	1450.86	-0.493316	1526.25	0.410423	1405.25	-0.877536	1439.1	-0.613526	1452.29	-1.35781	1495.06	0.325939	1373.92	-0.793454		-1011.59	-0.927853	-285.343	0.526162	-600.286	-0.188317	-490.255	0.071518	-479.616	-0.0739677	-556.364	0.0678803	-451.779	-0.0573467	-375.138	0.292306
1910	1435.81	-0.64932	1563.75	1.20747	1487.82	-0.0625559	1495.95	-0.010912	1493.26	0.300573	1471.03	-0.967712	1383.73	-1.23585	1512.31	0.737335		253.208	1.76858	-798.133	-0.913814	-539.92	-0.0303223	-730.468	-0.710692	-508.744	-0.154749	-472.473	0.488532	520.542	2.73777	-409.171	0.189413
1911	1427.86	-0.715183	1528.01	0.66898	1483.72	-0.112918	1524.19	0.258891	1523.3	0.807494	1596.42	1.64227	1502.01	0.42339	1673.67	2.52227		-372.376	0.434891	-527.375	-0.153494	-700.42	-0.450395	-580.223	-0.221447	-814.251	-1.00202	-903.377	-1.67213	-913.319	-1.38413	-1116.52	-1.94908
1912	1410.73	-0.857154	1507.39	0.358289	1521.57	0.352827	1415.95	-0.775337	1512.54	0.62602	1526.56	0.1883	1584.76	1.58418	1461.28	0.172866		1549.78	4.53276	-1016.87	-1.52805	-556.407	-0.0734732	-543.181	-0.100828	-408.405	0.123521	-646.521	-0.384187	-682.648	-0.72102	-724.824	-0.764881
1913	1357.38	-1.29912	1388.74	-1.42925	1541.6	0.599315	1500.76	0.0350141	1442.38	-0.558163	1476.52	-0.853384	1485.25	0.188274	1439.83	-0.0643415		21.9374	1.27553	235.617	1.98908	-696.659	-0.440552	-486.64	0.0832873	205.394	1.82577	-564.908	0.0250412	-193.683	0.684598	-684.572	-0.64319
1914	1500.95	-0.109667	1447.18	-0.548861	1644.97	1.87144	1567.29	0.670756	1453.16	-0.376157	1432.77	-1.76414	1477.35	0.077417	1654.34	2.30845		-312.806	0.561889	-610.012	-0.385549	-1161.44	-1.65701	-490.137	0.0719013	-609.412	-0.433934	-434.066	0.681114	-372.73	0.169894	-888.245	-1.25894
1915	1412.71	-0.8407	1404.44	-1.19273	1473.36	-0.240463	1413.27	-0.800972	1509.72	0.578379	1489.41	-0.585042	1370.09	-1.42728	1387.92	-0.638539		-226.121	0.746695	-787.085	-0.882791	-561.36	-0.0864369	-47.8581	1.5121	-825.1	-1.0321	-603.605	-0.168996	-243.922	0.540176	-429.007	0.129447
1916	1395.91	-0.979952	1465.04	-0.279733	1471.56	-0.262632	1458.43	-0.369442	1434.59	-0.68949	1703.42	3.86959	1376.24	-1.34089	1410.82	-0.385271		-350.696	0.48111	-490.519	-0.0499973	-177.994	0.916936	-572.812	-0.197315	-250.892	0.560354	-992.772	-2.12038	-350.609	0.233487	-513.804	-0.126916
1917	1625.02	0.918197	1408.28	-1.13484	1800.25	3.78233	1543.4	0.442455	1528.07	0.888082	1566.25	1.01429	1469.66	-0.0304115	1330.19	-1.27718		-607.502	-0.0663779	-137.394	0.941621	-1616.87	-2.84899	-799.088	-0.934139	-764.1	-0.862932	-448.469	0.608896	-653.997	-0.638658	6.61945	1.44645
1918	1579.03	0.537141	1569.48	1.29382	1551.41	0.720063	1733.87	2.26249	1440.45	-0.590686	1468.14	-1.02784	1518.88	0.660027	1568.72	1.36137		-614.047	-0.0803298	-1170.53	-1.95956	-552.909	-0.0643176	-957.095	-1.44866	-422.632	0.0840662	-518.747	0.256504	-209.606	0.638825	-1023.6	-1.66816
1919	1448.32	-0.545713	1565.1	1.22787	1503.38	0.128982	1672.84	1.67935	1468.63	-0.11502	1482.07	-0.737871	1483.96	0.170149	1355.45	-0.997709		-884.44	-0.656784	-778.542	-0.858802	-490.724	0.0984357	-1069.41	-1.81438	-501.915	-0.135812	-661.338	-0.458482	-48.0383	1.10328	-146.082	0.984798
1920	1587.28	0.605489	1500.48	0.254201	1438.94	-0.664074	1373.04	-1.18531	1446.66	-0.485805	1561.31	0.911474	1459.03	-0.179493	1422.38	-0.257413		-1027.61	-0.962011	-278.785	0.544577	445.784	2.54953	-957.809	-1.45098	-212.023	0.668149	-886.526	-1.58763	-489.98	-0.16716	-697.724	-0.682951
1921	1609.08	0.786146	1652.11	2.53873	1428.28	-0.795273	1358.59	-1.32338	1561.61	1.45411	1493.41	-0.501779	1470.31	-0.021342	1500.95	0.611729		-782.061	-0.438521	-538.369	-0.184365	-726.523	-0.518714	-777.578	-0.864095	-850.231	-1.1018	-672.044	-0.512164	-421.793	0.0288558	-132.863	1.02476
1922	1535.53	0.176786	1450.48	-0.499025	1403.55	-1.0995	1530.81	0.322229	1518.36	0.724188	1550.48	0.686035	1386.5	-1.19697	1428.43	-0.190492		-695.924	-0.254884	-797.822	-0.912943	63.6284	1.54933	-1058.14	-1.7777	-432.145	0.0576817	-407.517	0.814239	435.177	2.49237	-194.154	0.839463
1923	1411.75	-0.848657	1492.77	0.138101	1615.62	1.51023	1683.74	1.78349	1408.98	-1.12174	1506.46	-0.230114	1484.8	0.18188	1492.78	0.521346		-581.715	-0.0114016	-738.389	-0.746046	-1066.25	-1.40788	-1479.42	-3.1495	1.78544	1.26111	-516.931	0.265608	-859.363	-1.22902	-783.559	-0.942453
1924	1465.73	-0.40147	1594.87	1.67641	1638.2	1.78808	1524.59	0.262743	1412.09	-1.06928	1524.25	0.140106	1429.77	-0.590002	1348.41	-1.07564		-334.451	0.515745	-1137.23	-1.86605	-994.653	-1.22048	-1183.78	-2.18682	-573.134	-0.333323	-601.842	-0.160157	-670.366	-0.685713	-311.578	0.484461
1925	1520.58	0.0529437	1635.55	2.28919	1531.41	0.473906	1447.71	-0.471817	1479.01	0.060148	1466.66	-1.05852	1428.02	-0.614514	1350.93	-1.04776		-718.357	-0.30271	-938.608	-1.30829	-328.875	0.522039	-1101.26	-1.91811	-741.439	-0.800085	-476.982	0.465921	-71.391	1.03615	-398.101	0.222883
1926	1610.34	0.796574	1478.49	-0.0770041	1542.19	0.606577	1441.26	-0.533499	1580.48	1.77266	1538.59	0.438555	1440.98	-0.432822	1394.47	-0.566128		-865.348	-0.616083	-601.259	-0.360969	-845.732	-0.830716	-966.1	-1.47798	-754.337	-0.835855	-739.106	-0.848432	-352.514	0.228009	-535.946	-0.193859
1927	1380.34	-1.10888	1507.35	0.357726	1493.84	0.0115665	1512.71	0.149192	1451.59	-0.40273	1470.44	-0.97997	1446.45	-0.356092	1609.01	1.80699		5.62623	1.24076	-556.968	-0.236594	-507.964	0.0533148	-838.153	-1.06135	-526.946	-0.205228	-448.988	0.606292	-456.247	-0.0701887	-1053.42	-1.75831
1928	1526.78	0.104326	1500.4	0.25309	1612.11	1.46707	1593.05	0.916861	1490.85	0.259962	1510.57	-0.144522	1498.96	0.380655	1388.51	-0.631996		-721.604	-0.309633	-146.684	0.915533	-1077.94	-1.43846	-537.651	-0.0828182	-651.899	-0.551764	-378.605	0.95921	-264.712	0.480413	-52.253	1.26847
1929	1575.07	0.504388	1528.62	0.678267	1632.16	1.71385	1477.32	-0.188945	1558.17	1.39605	1474.74	-0.890436	1449.36	-0.315247	1357.68	-0.973106		-1182.06	-1.29129	-519.684	-0.131896	-538.152	-0.0256967	-169.574	1.11575	-813.129	-0.998903	-500.712	0.346933	-491.621	-0.17188	-406.532	0.197391
1930	1472.53	-0.345184	1419.94	-0.959202	1430.35	-0.769766	1350.13	-1.40426	1400.91	-1.25805	1572.37	1.14173	1479.02	0.100806	1312.89	-1.46843		-320.981	0.544462	-95.5204	1.05921	1.34412	1.38631	-117.076	1.2867	-733.343	-0.777633	-562.961	0.0348011	-216.28	0.61964	-306.304	0.500405
1931	1484.99	-0.241923	1384.23	-1.49725	1387.38	-1.29858	1440.01	-0.545438	1560.33	1.43244	1498.51	-0.395628	1589.14	1.64563	1485.03	0.435641		-372.774	0.434043	140.764	1.72272	-245.497	0.740262	-304.166	0.677481	-890.181	-1.21259	-394.711	0.878451	-297.549	0.386017	-846.115	-1.13158
1932	1388.89	-1.03807	1453.36	-0.455638	1513.48	0.253216	1567.23	0.67021	1507.44	0.539886	1495.03	-0.468049	1429.33	-0.596168	1575.1	1.43194		369.934	2.01743	-1087.02	-1.72503	-784.217	-0.669714	-465.325	0.152697	6.97008	1.27548	-605.76	-0.179801	-472.703	-0.117496	-945.659	-1.43252
1933	1697.25	1.51658	1499.52	0.239839	1644.65	1.86751	1669.33	1.64577	1486.01	0.178265	1506.52	-0.228855	1437.65	-0.479459	1500.54	0.607176		-1625.87	-2.23745	-575.306	-0.288089	-1282	-1.97254	-463.01	0.160236	-187.729	0.735524	-718.336	-0.744288	-446.554	-0.0423238	-782.268	-0.938548
1934	1615.67	0.840711	1538.48	0.826837	1531.42	0.474091	1652.3	1.48303	1385.38	-1.52001	1533.49	0.332361	1419.97	-0.727466	1373.98	-0.792723		-762.889	-0.397648	-630.324	-0.442588	-659.421	-0.343088	-677.353	-0.537731	-184.683	0.743971	-777.488	-1.04089	-626.839	-0.560588	-163.992	0.930651
1935	1701.57	1.55239	1447.84	-0.538866	1467.4	-0.313834	1460.57	-0.349004	1487.71	0.206998	1669.07	3.15454	1448.69	-0.324579	1457.08	0.126475		-1060.84	-1.03284	466.293	2.63685	-384.245	0.37712	-395.409	0.380365	-471.922	-0.0526314	-1069.4	-2.50461	-240.829	0.549069	-298.442	0.524174
1936	1555.89	0.345488	1513.71	0.4535	1465.77	-0.333857	1438.37	-0.561111	1414.47	-1.02908	1539.03	0.447806	1646.57	2.45122	1512.78	0.742561		-829.65	-0.539977	-374.788	0.27499	-13.7886	1.34671	-218.576	0.956189	210.606	1.84023	-681.463	-0.559397	-509.473	-0.223197	-457.096	0.0445242
1937	1491.58	-0.187328	1561.19	1.16899	1473.17	-0.242798	1476.82	-0.193683	1542.73	1.1354	1515.75	-0.0367587	1499.18	0.383731	1364.93	-0.892867		-763.585	-0.399131	-284.857	0.527526	-310.993	0.568841	-291.367	0.719157	-1102.82	-1.8023	-568.946	0.00479523	-2.56438	1.234	-114.507	1.08025
1938	1503.99	-0.0845222	1394.41	-1.34386	1444.07	-0.600951	1496.93	-0.00156005	1473.72	-0.0291503	1618.52	2.10243	1392.89	-1.10741	1417.1	-0.315818		-447.828	0.274034	-300.733	0.482946	-558.574	-0.0791462	-467.901	0.144309	-56.1588	1.10041	-900.212	-1.65626	-65.1733	1.05402	-653.936	-0.550571
1939	1587.6	0.60813	1548.99	0.985089	1353.4	-1.71666	1520.54	0.224031	1480.37	0.0831105	1543.44	0.53947	1429.53	-0.593321	1585.44	1.54633		-1148.95	-1.22071	-740.293	-0.751393	-208.459	0.837202	-610.965	-0.321553	-339.683	0.314109	-662.836	-0.465996	-637.802	-0.592101	-820.154	-1.05309
1940	1494.99	-0.159089	1474.09	-0.14334	1473.81	-0.234899	1676.14	1.71081	1489.15	0.231231	1501.25	-0.338678	1442.14	-0.416433	1398.01	-0.526989		-649.178	-0.155227	-115.229	1.00386	-351.869	0.461858	-665.981	-0.5007	-447.064	0.0163075	-857.13	-1.44023	-428.604	0.00927444	-334.246	0.415932
1941	1484.12	-0.249143	1528.08	0.670081	1451.21	-0.512993	1508.61	0.110078	1551.71	1.28704	1508.2	-0.194038	1532.74	0.854424	1361.58	-0.929925		-835.46	-0.552363	-842.549	-1.03854	-822.501	-0.769914	-663.968	-0.494148	-670.796	-0.60417	-813.747	-1.2227	-494.037	-0.178825	-238.81	0.704457
1942	1473.8	-0.334633	1424.05	-0.897203	1461.45	-0.387059	1458.1	-0.372561	1395.91	-1.34243	1478.2	-0.818373	1586.01	1.60173	1406.82	-0.429442		-332.709	0.519457	-367.24	0.296185	-491.768	0.0957037	-464.39	0.15574	391.331	2.34144	-587.058	-0.0860268	-551.506	-0.344028	-558.658	-0.262522
1943	1436.97	-0.639783	1447.16	-0.549124	1504.33	0.140647	1525.07	0.267381	1448.32	-0.45791	1470.01	-0.988877	1412.69	-0.829577	1457.35	0.129384		-398.264	0.379701	-821.912	-0.98059	-839.553	-0.814544	-651.652	-0.454043	-341.747	0.308385	-478.219	0.459722	498.642	2.67481	-525.896	-0.163473
1944	1394.94	-0.987954	1488.88	0.0795471	1492.77	-0.00153995	1584.24	0.832685	1508.14	0.551649	1492.94	-0.511624	1401.64	-0.984692	1421.21	-0.270355		-183.749	0.837027	-316.999	0.437268	-402.564	0.329176	-839.764	-1.06659	-506.535	-0.148623	-437.234	0.665228	-916.087	-1.39208	-381.172	0.274061
1945	1412.69	-0.840911	1497.6	0.210925	1431.81	-0.751835	1431.1	-0.63056	1447.57	-0.470457	1518.84	0.0274184	1661.4	2.65931	1334.41	-1.23045		-197.678	0.807332	-551.806	-0.222098	-294.7	0.611483	-783.07	-0.88198	127.52	1.60981	-467.74	0.512264	-1211.48	-2.24123	-247.462	0.678302
1946	1482.91	-0.259169	1650.02	2.50729	1546.34	0.657672	1399.1	-0.936379	1543.19	1.14326	1444.69	-1.51599	1473.97	0.0300353	1354.86	-1.00427		-395.168	0.386301	-943.079	-1.32084	-960.506	-1.13111	-764.902	-0.822819	-916.751	-1.28628	-308.503	1.31072	-62.7845	1.06089	180.272	1.97145
1947	1414.69	-0.824351	1507.31	0.357167	1446.4	-0.572282	1552.81	0.532439	1522.58	0.79548	1570.98	1.1128	1386.58	-1.19597	1420.52	-0.277942		220.22	1.69825	-471.314	0.00393354	280.269	2.11633	-796.264	-0.924944	-678.459	-0.625421	-744.084	-0.873393	-356.687	0.216015	-514.475	-0.128945
1948	1598.93	0.702009	1466.95	-0.250854	1481.46	-0.14081	1694.27	1.88408	1453.2	-0.375423	1536.58	0.396696	1368.6	-1.44807	1458.48	0.141937		-874.008	-0.634544	-805.839	-0.935454	-708.819	-0.472376	-984.423	-1.53765	-807.786	-0.984087	-585.776	-0.0795987	19.5889	1.29769	-693.819	-0.671147
1949	1474.15	-0.331748	1491.15	0.113717	1484.02	-0.109274	1378.56	-1.13259	1625.87	2.53854	1520.47	0.0614942	1423.25	-0.681445	1394.84	-0.562008		-335.046	0.514476	224.356	1.95746	-441.488	0.227299	-369.827	0.463667	-1279.67	-2.29275	-355.717	1.07397	-508.185	-0.219494	-241.993	0.694834
1950	1401.2	-0.936104	1456.62	-0.406532	1458.68	-0.42116	1490.78	-0.0603087	1620.94	2.45549	1521.15	0.0756315	1478.62	0.0952363	1403.21	-0.469429		-342.403	0.498792	-911.427	-1.23196	-127.95	1.04791	-495.759	0.0535929	-1121.27	-1.85347	-605.092	-0.176451	158.773	1.6978	-165.335	0.926592
1951	1445.96	-0.565275	1468.78	-0.223313	1363	-1.5986	1536.11	0.372875	1431.13	-0.747943	1474.11	-0.903544	1510.43	0.541534	1444.42	-0.0135581		-669.815	-0.199223	-326.406	0.410853	69.5737	1.56489	-567.568	-0.18024	-376.994	0.210634	-227.078	1.71901	-659.769	-0.655251	-295.371	0.53346
1952	1635.03	1.00106	1447.21	-0.548386	1485.12	-0.0957859	1586.97	0.858834	1392.32	-1.40302	1506.58	-0.227743	1429.22	-0.597678	1437.76	-0.08731		-1080.9	-1.07562	-758.598	-0.802797	-876.776	-0.911966	-792.704	-0.91335	-52.7876	1.10976	-654.117	-0.422274	-295.976	0.390538	-482.546	-0.032417
1953	1449.73	-0.534051	1550	1.00029	1501.76	0.109099	1439.36	-0.551688	1534.76	1.00103	1639.34	2.53568	1377.02	-1.33007	1416.75	-0.319637		-446.232	0.277437	-607.008	-0.377112	187.351	1.87314	-514.226	-0.0065412	-689.47	-0.655958	-724.887	-0.777134	-92.3759	0.975824	-386.335	0.258453
1954	1397.41	-0.967506	1525.29	0.628016	1443.58	-0.606981	1408.63	-0.845323	1472.41	-0.0512053	1551.63	0.710114	1448.89	-0.321766	1330.55	-1.27317		-558.187	0.0387582	-406.377	0.186284	-630.421	-0.267189	-628.171	-0.377581	-210.39	0.672679	-705.941	-0.682133	-479.684	-0.137563	58.1294	1.60218
1955	1644.91	1.08295	1450.66	-0.496298	1509.5	0.204325	1728.03	2.20668	1551.83	1.28899	1546.42	0.601615	1500.8	0.406377	1521.31	0.836874		-1263.56	-1.46503	-363.133	0.307718	-468.47	0.156682	-936.375	-1.38119	-918.631	-1.29149	-560.494	0.0471745	-232.815	0.572107	-732.226	-0.78726
1956	1579.7	0.542705	1499.46	0.238851	1512.41	0.240147	1622.3	1.19636	1470.84	-0.0777522	1548.59	0.646804	1529.09	0.803207	1666.4	2.44186		-1082.49	-1.079	-839.898	-1.0311	-239.923	0.75485	-681.899	-0.552535	-311.729	0.391635	-671.082	-0.507343	-1101.12	-1.924	-1137.06	-2.01119
1957	1504.48	-0.0804313	1504.71	0.317929	1477.92	-0.184348	1430.26	-0.638607	1499.97	0.413909	1481.17	-0.756553	1442.04	-0.417908	1671.3	2.496		-609.052	-0.0696822	-492.168	-0.0546275	-404.865	0.323153	-255.237	0.836807	-891.688	-1.21677	-301.209	1.34729	-339.629	0.26505	-805.958	-1.01017
1958	1432.77	-0.674535	1433.09	-0.761145	1527.29	0.423246	1319.45	-1.69742	1464.78	-0.179994	1519.4	0.0391607	1428.57	-0.606871	1434.36	-0.124909		-373.712	0.432042	-402.391	0.197477	-753.959	-0.590522	-136.911	1.22211	-600.345	-0.408788	-504.294	0.328972	-476.336	-0.127939	-174.259	0.89961
1959	1503.76	-0.0864286	1408.67	-1.12906	1406.37	-1.06482	1458.02	-0.373338	1527.96	0.886201	1511.38	-0.127777	1436.68	-0.493032	1409.34	-0.401677		-630.316	-0.115015	173.699	1.81521	-193.265	0.876966	-47.6263	1.51285	-352.609	0.27826	-497.34	0.363842	-144.742	0.825289	-73.0389	1.20562
1960	1713.95	1.65489	1440.77	-0.645435	1482.29	-0.130507	1601.27	0.995491	1497.4	0.37052	1538.58	0.438399	1413.95	-0.812013	1404.51	-0.455051		-1346.39	-1.64163	-366.917	0.297092	-788.592	-0.681165	-160.585	1.14503	-578.867	-0.349223	-489.727	0.402017	-175.11	0.737989	-279.531	0.581346
1961	1510	-0.0347246	1384.69	-1.49029	1410.45	-1.01467	1594.14	0.927336	1564.36	1.50055	1485.31	-0.670398	1427.31	-0.624488	1502.61	0.630019		-583.229	-0.0146299	-283.807	0.530474	-334.025	0.508561	23.0615	1.74303	-1160.55	-1.96242	-517.369	0.263414	-132.73	0.85982	-704.91	-0.704677
1962	1549.6	0.293312	1461.99	-0.325683	1502.86	0.122558	1383.04	-1.08977	1396.48	-1.3327	1556.94	0.820481	1447.52	-0.341068	1397.87	-0.528548		-1195	-1.31887	-522.392	-0.1395	-708.024	-0.470297	205.355	2.33664	-169.044	0.787343	-131.13	2.20011	-247.238	0.530644	-222.753	0.753
1963	1447.72	-0.550695	1377.05	-1.60546	1448.93	-0.541139	1505.17	0.0771612	1396.64	-1.33005	1539.49	0.457424	1444.88	-0.377996	1450.96	0.0587284		-786.881	-0.448797	154.134	1.76027	-797.474	-0.704412	-0.959658	1.66481	-312.895	0.388401	-608.53	-0.193693	-792.752	-1.03754	-1112.18	-1.93594
1964	1568.84	0.45272	1395.48	-1.3277	1413.05	-0.982621	1533.25	0.345455	1465.61	-0.166134	1474.53	-0.894821	1441.9	-0.419869	1510.1	0.712921		-869.922	-0.625834	-1.17745	1.32413	-607.601	-0.207462	-68.3964	1.44522	-210.934	0.671169	-813.861	-1.22327	-356.363	0.216944	-924.043	-1.36717
1965	1566.9	0.436683	1485.3	0.0255003	1378.77	-1.40449	1538.2	0.392832	1470.6	-0.0817876	1513.99	-0.073445	1424.37	-0.665838	1322.63	-1.3608		-475.299	0.215469	-565.938	-0.261783	-454.448	0.19338	36.1836	1.78576	-32.1151	1.16709	-750.996	-0.908049	-421.309	0.0302453	165.297	1.92617
1966	1420.62	-0.775221	1405.86	-1.17126	1512.71	0.24386	1420.41	-0.732696	1452.86	-0.381223	1515.09	-0.0505102	1583.39	1.56502	1479.74	0.377123		-72.7717	1.07362	-374.782	0.275006	-954.083	-1.1143	163.02	2.19878	-459.693	-0.0187173	-613.349	-0.217854	-832.407	-1.15153	-580.765	-0.329357
1967	1494.4	-0.163961	1412.34	-1.07374	1690.28	2.42905	1463.71	-0.318992	1429.03	-0.783473	1497.96	-0.407065	1448.93	-0.321196	1364.06	-0.902518		-695.179	-0.253296	-233.517	0.671695	-1172.65	-1.68634	-194.777	1.03368	-496.999	-0.122177	-345.134	1.12704	-253.714	0.512027	-449.834	0.0664791
1968	1489.21	-0.206956	1399.63	-1.26516	1448.75	-0.543277	1620.32	1.17743	1391.09	-1.42374	1556.03	0.801694	1456.99	-0.208139	1378	-0.74833		-410.483	0.353651	280.835	2.11606	-526.275	0.00539072	-286.498	0.735012	86.5403	1.49616	-820.432	-1.25622	-591.225	-0.458207	-260.612	0.638543
1969	1437.02	-0.639328	1536.71	0.800149	1459.89	-0.406222	1555.62	0.559281	1571.66	1.62374	1475.23	-0.880276	1484.31	0.175033	1333.29	-1.2428		-508.766	0.144121	-837.212	-1.02355	-289.008	0.626383	-231.294	0.914774	-871.686	-1.1613	-272.467	1.49141	-618.738	-0.537301	-234.262	0.718206
1970	1663	1.23283	1477.92	-0.0857107	1433.02	-0.736937	1442.25	-0.524003	1445.5	-0.505525	1474.43	-0.896957	1590.05	1.65848	1460.71	0.166574		-1286.36	-1.51364	-310.89	0.454422	-128.077	1.04758	-300.389	0.689778	181.241	1.75879	-254	1.58401	-1230.75	-2.29664	-807.587	-1.0151
1971	1463.55	-0.41952	1481.7	-0.0287211	1406.14	-1.06774	1372.13	-1.19406	1414.36	-1.03091	1526.5	0.186984	1446.48	-0.355607	1494.37	0.538883		-506.536	0.148875	-127.483	0.969451	-143.004	1.00851	-733.784	-0.72149	-545.962	-0.257968	-680.645	-0.555296	-113.6	0.914813	-233.461	0.720629
1972	1507.2	-0.0578788	1522.53	0.586392	1428.3	-0.794917	1486.81	-0.0982601	1542.18	1.12619	1483.14	-0.715585	1437.25	-0.485086	1544.09	1.08884		-717.638	-0.301178	-609.356	-0.383707	-586.602	-0.152503	-966.446	-1.47911	-573.264	-0.333685	-604.401	-0.172985	-17.8737	1.18999	-677.161	-0.620784
1973	1492.33	-0.181098	1599.4	1.7446	1430.48	-0.768111	1742.08	2.34088	1428.3	-0.795731	1577.88	1.25653	1395.13	-1.07597	1393.36	-0.578419		-624.189	-0.101952	-1158.05	-1.92452	-478.226	0.131148	-1146.86	-2.0666	-233.614	0.60827	-934.584	-1.82861	227.236	1.89461	-551.767	-0.241689
1974	1425.22	-0.737077	1646.73	2.45776	1447.95	-0.553152	1516.42	0.184651	1481.13	0.0958784	1510.46	-0.146974	1451.24	-0.288881	1323.11	-1.35539		-183.897	0.836711	-935.091	-1.29841	-112.801	1.08756	-952.951	-1.43517	-388.954	0.177464	-654.095	-0.422166	-264.412	0.481275	-59.8402	1.24553
1975	1478.85	-0.292793	1515	0.473038	1497.37	0.0550296	1365.49	-1.25753	1422.93	-0.886286	1524.5	0.145286	1532.28	0.847945	1471.63	0.287336		-189.792	0.824144	156.63	1.76728	-115.368	1.08085	-728.501	-0.704288	-171.887	0.77946	-632.288	-0.31282	-71.8727	1.03476	-700.165	-0.690331
1976	1579.04	0.537212	1477.68	-0.0893168	1397.98	-1.16813	1407.53	-0.855776	1434.55	-0.690298	1588.49	1.4774	1449.19	-0.317599	1448.53	0.0319127		-811.844	-0.502016	-280.174	0.540677	-599.652	-0.186659	-472.647	0.128854	-509.077	-0.155673	-817.744	-1.24274	-565.459	-0.384138	-689.382	-0.657733
1977	1496.37	-0.147626	1451.85	-0.478359	1378.23	-1.41114	1529.2	0.306784	1546.65	1.20159	1507.97	-0.198667	1431.67	-0.563432	1541.04	1.05516		-360.475	0.460263	-558.373	-0.240539	-522.644	0.0148937	-249.436	0.855699	-1106.13	-1.8115	-489.251	0.404402	28.4451	1.32315	-1077.23	-1.83028
1978	1395.46	-0.983665	1470.81	-0.192778	1419.41	-0.904384	1548.28	0.489118	1524.5	0.827836	1443.65	-1.53768	1440.58	-0.438427	1447.66	0.0222153		-9.9897	1.20747	-346.347	0.354855	-407.251	0.316907	-215.057	0.967647	-630.855	-0.493401	-551.561	0.0919657	-724.273	-0.840679	-605.347	-0.403674
1979	1540.87	0.221032	1436.15	-0.714988	1559.58	0.820555	1403.78	-0.891622	1514.73	0.662852	1498.39	-0.398232	1406.7	-0.913719	1397.22	-0.53565		-649.133	-0.155131	-229.518	0.682925	-766.953	-0.624529	-81.0222	1.40411	-806.482	-0.98047	-464.453	0.528746	-360.083	0.206253	-271.31	0.606201
1980	1477.34	-0.305327	1434.49	-0.740021	1513.54	0.254021	1420.49	-0.731909	1512.81	0.630453	1526.2	0.180782	1464.88	-0.0975305	1521.35	0.837389		-654.059	-0.165632	84.7926	1.56555	-346.923	0.474801	55.4572	1.84852	-464.819	-0.0329308	-683.96	-0.571918	-255.935	0.505644	-844.232	-1.12588
1981	1654.2	1.15995	1479.21	-0.0662267	1579.21	1.06219	1525.44	0.270881	1516.3	0.689438	1541.41	0.497407	1409.3	-0.87715	1402.77	-0.474264		-1166.05	-1.25714	-321.133	0.425658	-914.27	-1.0101	-124.884	1.26128	-260.773	0.532951	-441.125	0.645718	-10.4516	1.21133	-385.909	0.259742
1982	1383.74	-1.0807	1394.15	-1.34783	1438.78	-0.666044	1664.5	1.59966	1452.39	-0.389111	1531.63	0.293816	1447.21	-0.345362	1444.17	-0.0163109		61.2076	1.35925	-109.816	1.01906	-345.898	0.477486	-410.874	0.330005	-353.695	0.27525	-553.344	0.083026	-664.342	-0.668396	-667.871	-0.5927
1983	1446.41	-0.561537	1483.8	0.00290608	1403.36	-1.10194	1476.14	-0.200168	1413.25	-1.04976	1575.37	1.20423	1455.58	-0.22794	1316.05	-1.4335		111.595	1.46668	-625.919	-0.430218	-69.6742	1.20044	-358.025	0.502098	-145.179	0.853528	-507.159	0.314607	-3.03619	1.23265	117.363	1.78126
1984	1472.51	-0.345351	1501.26	0.265939	1507.23	0.176317	1338.99	-1.51071	1406.39	-1.1655	1544.89	0.569711	1477.58	0.0806439	1385.16	-0.669137		-66.6933	1.08658	-621.81	-0.418678	-395.995	0.346369	-269.542	0.790228	322.355	2.15014	-295.005	1.3784	394.701	2.37602	205.548	2.04786
1985	1538.75	0.203463	1432.5	-0.77001	1596.3	1.27246	1420.79	-0.729066	1428.17	-0.797985	1482.79	-0.722895	1403.27	-0.961762	1552.22	1.17882		-391.649	0.393802	-515.144	-0.119147	-1105.8	-1.51139	-303.019	0.681216	-341.089	0.310208	-446.022	0.621167	-492.844	-0.175394	-567.214	-0.288388
1986	1513.82	-0.00304791	1491.74	0.122632	1624.72	1.6222	1555.46	0.557741	1508.19	0.552608	1423.15	-1.96424	1361.85	-1.54276	1376.92	-0.760225		-782.378	-0.439196	-485.84	-0.0368569	-984.876	-1.19489	-351.122	0.524578	-191.403	0.725335	-586.125	-0.081349	-3.67592	1.23081	8.77114	1.45296
1987	1880.2	3.03225	1382.82	-1.51848	1567.14	0.913634	1629.2	1.26237	1589.87	1.93099	1518.1	0.0120997	1356.01	-1.62474	1381.19	-0.713017		-1518.68	-2.00894	57.8301	1.48983	-1031.87	-1.31789	-208.303	0.989638	-1293.63	-2.33148	-499.481	0.353109	-40.3084	1.1255	-316.178	0.470555
1988	1447.62	-0.551497	1440.06	-0.656056	1409.14	-1.03075	1392.39	-1.00044	1482.61	0.120775	1519.32	0.0374809	1508.71	0.517425	1530.4	0.937456		-586.202	-0.0209682	-413.512	0.166247	-139.64	1.01732	-123.767	1.26492	67.6636	1.44381	-489.425	0.403531	-840.037	-1.17346	-890.808	-1.26669
1989	1483.07	-0.257841	1399.33	-1.26969	1610.2	1.44352	1290.04	-1.9784	1422.53	-0.89311	1466.19	-1.06849	1470.06	-0.0247729	1371.87	-0.816107		-488.518	0.187287	-65.9879	1.14214	-997.026	-1.22669	80.3022	1.92943	-376.806	0.211154	-161.886	2.04589	-174.326	0.740243	120.272	1.79005
1990	1637.22	1.01928	1498.85	0.229748	1544.61	0.636417	1420.39	-0.732891	1433.67	-0.705064	1553.77	0.754513	1608.78	1.92123	1440.02	-0.0622793		-1173.29	-1.27258	-927.124	-1.27604	-576.046	-0.124874	-193.609	1.03749	-882.805	-1.19214	-532.155	0.18927	-988.207	-1.59941	-268.007	0.616188
1991	1449.85	-0.533002	1475.07	-0.128639	1636.7	1.76966	1507.28	0.0973333	1468.84	-0.111495	1512.16	-0.111438	1463.17	-0.121534	1285.59	-1.77042		-343.196	0.497101	-105.419	1.03141	-868.366	-0.889954	-520.757	-0.027807	90.4919	1.50712	-742.285	-0.86437	-239.083	0.554089	37.4157	1.53956
1992	1404.74	-0.906772	1494.24	0.160287	1619.25	1.5549	1493.03	-0.0387786	1410.88	-1.08976	1510.59	-0.144178	1329.1	-2.00221	1429.15	-0.182481		-120.669	0.971508	-143.156	0.92544	-1062.6	-1.39832	-707.88	-0.637139	-802.458	-0.969309	-608.312	-0.192598	-44.6559	1.113	-435.688	0.109246
1993	1411.31	-0.852357	1558.27	1.12497	1355.09	-1.6959	1547.16	0.478416	1344.57	-2.20874	1400.56	-2.43456	1407.18	-0.906867	1709.61	2.9198		-440.468	0.289725	-1013.72	-1.5192	-165.535	0.949543	-953.472	-1.43686	-524.344	-0.198014	-245.024	1.62902	-695.653	-0.758405	-1184.84	-2.15564
1994	1757.75	2.01776	1496.52	0.194548	1471.6	-0.262173	1717	2.10131	1382.18	-1.57414	1534.88	0.361389	1437.9	-0.475999	1441.32	-0.0478292		-1521.01	-2.01389	-574.664	-0.286286	-439.145	0.233433	-1141.22	-2.04823	-479.105	-0.0725508	-546.226	0.118715	-414.569	0.049621	-406.311	0.198059
1995	1468.86	-0.375532	1666.56	2.75641	1458.2	-0.426997	1545.02	0.457996	1440.71	-0.586333	1512.12	-0.112453	1577.27	1.47913	1444.18	-0.0162498		-712.127	-0.289428	-1126.87	-1.83696	-45.9183	1.26261	-997.597	-1.58055	23.448	1.32118	-337.331	1.16617	-800.053	-1.05852	-309.233	0.49155
1996	1451.79	-0.51696	1482.8	-0.012157	1472.24	-0.254211	1448.98	-0.459679	1417.62	-0.976004	1448.79	-1.4305	1579.04	1.50399	1372.51	-0.809046		-560.147	0.0345789	-153.021	0.897738	-373.843	0.404346	-596.523	-0.274526	45.6292	1.3827	-518.583	0.257324	-172.923	0.744276	-497.943	-0.0789643
1997	1458.93	-0.457809	1462.46	-0.318531	1332.35	-1.97577	1376.12	-1.15589	1492.18	0.282333	1528.29	0.224289	1418.88	-0.742768	1465.9	0.224012		115.228	1.47442	-388.861	0.235471	432.684	2.51525	-439.27	0.23754	-469.579	-0.0461324	-633.379	-0.318293	-580.054	-0.426096	-632.654	-0.48623
1998	1431.82	-0.68241	1408.69	-1.12863	1383	-1.35242	1657.24	1.53021	1436.76	-0.652926	1589.78	1.5042	1375.59	-1.35004	1399.82	-0.506957		-138.816	0.93282	-251.482	0.621247	-3.6357	1.37328	-302.551	0.682737	-589.979	-0.38004	-815.358	-1.23078	-135.39	0.852174	-345.375	0.382286
1999	1436.25	-0.645743	1476.43	-0.108095	1542.1	0.605438	1408.98	-0.841918	1447.32	-0.474748	1564.53	0.978592	1435.77	-0.505791	1325.54	-1.32859		-357.881	0.465793	-282.806	0.533286	-992.48	-1.2148	0.298894	1.66891	175.791	1.74368	-839.391	-1.35129	-363.436	0.196612	55.1252	1.5931
2000	1571.52	0.474918	1464.37	-0.289785	1493.26	0.00447733	1438.27	-0.562076	1546.87	1.20542	1496.53	-0.436768	1447.01	-0.348246	1336.32	-1.20927		-687.209	-0.236306	-69.4415	1.13244	-8.73143	1.35994	-105.224	1.3253	-116.912	0.931921	-492.258	0.389327	-503.657	-0.206479	-498.698	-0.0812482
2001	1520.4	0.0514222	1396.07	-1.31887	1492.22	-0.00841077	1592.03	0.907194	1498.05	0.381398	1486.17	-0.652493	1536.26	0.903901	1461.84	0.179087		-564.617	0.0250504	-246.161	0.636191	-729.821	-0.527344	-327.301	0.602145	-654.648	-0.559387	-87.399	2.41939	-743.792	-0.896791	-309.536	0.490636
2002	1668.72	1.28023	1502.41	0.283268	1408.77	-1.03534	1561.86	0.618858	1471.88	-0.0602087	1622.39	2.18288	1534.5	0.879091	1411.63	-0.37626		-1098.69	-1.11354	-569.631	-0.272154	-436.286	0.240916	-324.102	0.612562	-42.6509	1.13787	-873.163	-1.52063	-815.073	-1.1017	-482.113	-0.0311088
2003	1541.87	0.229336	1448.09	-0.535052	1507.51	0.179805	1443.12	-0.515751	1494.72	0.325294	1501.32	-0.337084	1501.16	0.411398	1508.02	0.689887		-375.001	0.429296	-399.473	0.205671	-812.488	-0.743707	-352.468	0.520193	-742.743	-0.8037	-599.839	-0.150113	-214.67	0.624267	-740.959	-0.813662
2004	1393.62	-0.998892	1435.16	-0.729882	1550.81	0.712618	1374.57	-1.17074	1498.71	0.392525	1446.04	-1.4879	1484.47	0.177329	1434.99	-0.117935		234.833	1.72941	-556.462	-0.235172	-798.69	-0.707594	-592.507	-0.261447	-256.584	0.544567	-539.166	0.154118	-500.29	-0.196799	-538.315	-0.201019
2005	1611.61	0.807092	1490.95	0.110592	1546.86	0.664015	1687.16	1.81615	1493.63	0.306857	1477.07	-0.842002	1491.02	0.269219	1700.59	2.81994		-694.605	-0.252073	-611.365	-0.389349	-482.023	0.121209	-798.023	-0.930672	-288.783	0.45527	-548.741	0.106104	-859.938	-1.23067	-1330.3	-2.59539
2006	1644.5	1.07958	1555.18	1.07832	1583.58	1.11589	1601.53	0.997892	1362.48	-1.90659	1488.43	-0.605485	1426.97	-0.629306	1649.65	2.25651		-1308.64	-1.56114	-987.492	-1.44556	-1081.24	-1.4471	-857.769	-1.12522	-491.395	-0.106637	-488.243	0.409457	-92.3953	0.975768	-690.035	-0.659706
2007	1531.4	0.142536	1470.64	-0.195273	1587.62	1.16568	1379.86	-1.12021	1442.67	-0.553125	1520.64	0.0648912	1492.65	0.292028	1465.25	0.216785		-896.088	-0.681617	-223.187	0.700705	-954.691	-1.11589	-641.131	-0.419784	-896.118	-1.22906	-792.585	-1.11659	-675.899	-0.701618	-505.866	-0.102917
2008	1396.05	-0.978737	1514.82	0.470339	1516.4	0.28919	1357.16	-1.33707	1544.29	1.16183	1482.87	-0.721168	1603.58	1.84819	1485.18	0.437275		-430.639	0.31068	-778.935	-0.859906	-457.151	0.186305	-554.294	-0.137013	-591.44	-0.384092	-460.979	0.546166	-457.927	-0.0750178	-632.465	-0.485659
2009	1458.06	-0.465009	1530.85	0.711803	1518.18	0.311096	1396	-0.965922	1476.91	0.0246349	1503.87	-0.284128	1504	0.451308	1522.5	0.850075		-757.322	-0.385779	-215.707	0.721708	-661.858	-0.349469	-398.667	0.369756	173.25	1.73663	-468.269	0.509612	-588.314	-0.44984	-446.027	0.077989
2010	1445.69	-0.56748	1541.34	0.869802	1442.51	-0.62012	1622.82	1.20141	1453.86	-0.364353	1471.4	-0.959972	1526.14	0.761834	1476.55	0.34176		-249.665	0.6965	-140.121	0.933964	-610.813	-0.215869	-819.5	-1.00061	-496.243	-0.120081	-360.314	1.05092	-991.743	-1.60957	-758.999	-0.868202
2011	1532.39	0.150731	1466.11	-0.263655	1622.14	1.59047	1515.36	0.174578	1560.46	1.43476	1539.46	0.456736	1341.59	-1.82703	1494.88	0.544578		-921.91	-0.736668	-477.324	-0.0129445	-899.36	-0.971075	-608.022	-0.311971	-847.633	-1.09459	-398.742	0.858238	-243.883	0.540289	-431.217	0.122765
2012	1431.61	-0.684187	1537.83	0.8169	1414.77	-0.961506	1441.38	-0.532302	1537.96	1.05498	1541.76	0.504517	1479.18	0.10312	1360.54	-0.941447		-109.718	0.994855	-813.309	-0.956433	-220.21	0.806446	-535.318	-0.075221	-874.41	-1.16885	-765.397	-0.980262	-945.108	-1.47551	-156.567	0.953098
2013	1401.43	-0.934195	1459.54	-0.362598	1523.67	0.37868	1507.13	0.0959298	1460.9	-0.245601	1543.44	0.539656	1509.07	0.522447	1374.78	-0.783854		-438.477	0.29397	-536.394	-0.178819	-527.426	0.00237819	-538.598	-0.0859019	-165.817	0.796292	-512.296	0.288851	-486.352	-0.156732	-461.483	0.0312609
2014	1435.87	-0.648831	1410.45	-1.10213	1411.51	-1.00164	1528.93	0.304204	1484.31	0.149563	1633.69	2.41825	1567.35	1.33999	1451.83	0.0683235		-590.958	-0.0311063	-679.195	-0.579824	-335.238	0.505385	-560.394	-0.156879	-352.356	0.278964	-1048.4	-2.39931	-775.146	-0.986923	-233.085	0.721766
