# Supplementary material for: Modern anthropogenic drought in Central Brazil unprecedented during last 700 years
Source: Nat Commun. 2024 Feb 26;15:1728. doi: 10.1038/s41467-024-45469-8 (PMC11258244; doi:10.1038/s41467-024-45469-8)
Supplement: Supplementary file 10 — Source Data [file 41467_2024_45469_MOESM10_ESM.zip]

Archive with 14 entries (14 files):
- Supplementary Code 1/att_d18o_full_2.mlx
- Supplementary Code 1/att_mgca_full_2.mlx
- Supplementary Code 1/D2_1_run2.png
- Supplementary Code 1/D2_2_run2.png
- Supplementary Code 1/D2_3_2.png
- Supplementary Code 1/D2_3_run2.png
- Supplementary Code 1/D2_Boxplot_2.png
- Supplementary Code 1/D2_Boxplot_run2.png
- Supplementary Code 1/M2_1_run2.png
- Supplementary Code 1/M2_2_run2.png
- Supplementary Code 1/M2_3_run2.png
- Supplementary Code 1/workspace_full_ens_mgca_2.mat
- Supplementary Code 1/workspace_result_full_d18o_2.mat
- Supplementary Code 1/workspace_result_full_mgca_2.mat
